# Supplementary material for: N-(2,6-Diisopropyl­phen­yl)formamide
Source: Acta Crystallogr Sect E Struct Rep Online. 2008 Aug 9;64(Pt 9):o1728. doi: 10.1107/S1600536808024811 (PMC2960669; doi:10.1107/S1600536808024811)
Supplement: Supplementary file 1 [file e-64-o1728-sup1.cif]

##############################################################################
###                                                                        ###
###        Electronic paper (Acta Crystallographica Section E)             ###
###                                                                        ###
##############################################################################
#                                                                            #
# This CIF contains the data in a paper accepted for publication in Acta     #
# Crystallographica Section E. It conforms to the requirements of Notes      #
# for Authors for Section E, and has been peer reviewed under the auspices   #
# of the IUCr Commission on Journals.                                        #
#                                                                            #
# Full details of the Crystallographic Information File format               #
# are given in the paper "The Crystallographic Information File (CIF):       #
# a New Standard Archive File for Crystallography" by S. R. Hall, F. H.      #
# Allen and I. D. Brown [Acta Cryst. (1991), A47, 655-685].                  #
#                                                                            #
# The current version of the core CIF dictionary is obtainable from          #
# ftp://ftp.iucr.org/pub/cif_core.dic. The current version number is 2.4.    #
#                                                                            #
# Software is freely available for graphical display of the structure(s) in  #
# this CIF.  For information consult the CIF home page http://www.iucr.org/  #
# cif/home.html                                                              #
#                                                                            #
# This file may be used for bona fide research purposes within the           #
# scientific community so long as proper attribution is given to the journal # 
# article from which it was obtained.                                        #
#                                                                            #
##############################################################################
                                             
data_I
_audit_creation_method     SHELXL-97
_chemical_name_systematic
;
N-(2,6-Diisopropylphenyl)formamide
;
_chemical_name_common     ?
_chemical_formula_moiety     'C13 H19 N O'
_chemical_formula_sum     'C13 H19 N O'
_chemical_formula_iupac     'C13 H19 N O'
_chemical_formula_weight     205.29
_chemical_melting_point     ?
_symmetry_cell_setting     monoclinic
_symmetry_space_group_name_H-M     'P 21/c'
_symmetry_space_group_name_Hall     '-P 2ybc'
loop_
    _symmetry_equiv_pos_as_xyz
    'x, y, z'
    '-x, y+1/2, -z+1/2'
    '-x, -y, -z'
    'x, -y-1/2, z-1/2'
_cell_length_a     8.9581(15)
_cell_length_b     8.7684(15)
_cell_length_c     15.840(6)
_cell_angle_alpha     90.00
_cell_angle_beta     105.381(10)
_cell_angle_gamma     90.00
_cell_volume     1199.6(5)
_cell_formula_units_Z     4
_cell_measurement_reflns_used     5165
_cell_measurement_theta_min     0.998
_cell_measurement_theta_max     27.485
_cell_measurement_temperature     173(2)
_exptl_crystal_description     rod
_exptl_crystal_colour     colourless
_exptl_crystal_size_max     0.25
_exptl_crystal_size_mid     0.05
_exptl_crystal_size_min     0.05
_exptl_crystal_density_diffrn     1.137
_exptl_crystal_density_meas     ?
_exptl_crystal_density_method     'not measured'
_exptl_crystal_F_000     448
_exptl_absorpt_coefficient_mu     0.071
_exptl_absorpt_correction_type     none
_exptl_absorpt_process_details     ?
_exptl_absorpt_correction_T_min     ?
_exptl_absorpt_correction_T_max     ?
_exptl_special_details
;
;
_diffrn_ambient_temperature     173(2)
_diffrn_radiation_type     MoK\a
_diffrn_radiation_wavelength     0.71073
_diffrn_radiation_source     'fine-focus sealed tube'
_diffrn_radiation_monochromator     'horizonally mounted graphite crystal'
_diffrn_measurement_device     'Nonius KappaCCD'
_diffrn_measurement_method     '\f scans and \w scans with \k offsets'
_diffrn_detector_area_resol_mean     9
_diffrn_reflns_number     7758
_diffrn_reflns_av_R_equivalents     0.0703
_diffrn_reflns_av_sigmaI/netI     0.0596
_diffrn_reflns_theta_min     2.36
_diffrn_reflns_theta_max     26.02
_diffrn_reflns_theta_full     26.02
_diffrn_measured_fraction_theta_max     0.999
_diffrn_measured_fraction_theta_full     0.999
_diffrn_reflns_limit_h_min     -11
_diffrn_reflns_limit_h_max     11
_diffrn_reflns_limit_k_min     -10
_diffrn_reflns_limit_k_max     10
_diffrn_reflns_limit_l_min     -17
_diffrn_reflns_limit_l_max     19
_diffrn_standards_number     0
_diffrn_standards_interval_count     0
_diffrn_standards_interval_time     0
_diffrn_standards_decay_%     0
_refine_special_details
;
Refinement of <i>F</i>^2^ against ALL reflections. The weighted <i>R</i>-factor
<i>wR</i> and goodness of fit <i>S</i> are based on <i>F</i>^2^, conventional
<i>R</i>-factors <i>R</i> are based on <i>F</i>, with <i>F</i> set to zero for
negative <i>F</i>^2^. The threshold expression of <i>F</i>^2^ >
\s(<i>F</i>^2^) is used only for calculating <i>R</i>-factors(gt) <i>etc</i>.
and is not relevant to the choice of reflections for refinement.
<i>R</i>-factors based on <i>F</i>^2^ are statistically about twice as large
as those based on <i>F</i>, and <i>R</i>- factors based on ALL data will be
even larger.
;
_reflns_number_total     2365
_reflns_number_gt     1556
_reflns_threshold_expression     I>2\s(I)
_refine_ls_structure_factor_coef     Fsqd
_refine_ls_matrix_type     full
_refine_ls_R_factor_all     0.0957
_refine_ls_R_factor_gt     0.0542
_refine_ls_wR_factor_gt     0.1119
_refine_ls_wR_factor_ref     0.1281
_refine_ls_goodness_of_fit_ref     1.046
_refine_ls_restrained_S_all     1.046
_refine_ls_number_reflns     2365
_refine_ls_number_parameters     140
_refine_ls_number_restraints     0
_refine_ls_hydrogen_treatment     constr
_refine_ls_weighting_scheme     calc
_refine_ls_weighting_details
         'calc w=1/[\s^2^(Fo^2^)+(0.0512P)^2^+0.2338P] where P=(Fo^2^+2Fc^2^)/3'
_atom_sites_solution_hydrogens     geom
_atom_sites_solution_primary     direct
_atom_sites_solution_secondary     difmap
_refine_ls_shift/su_max     0.000
_refine_ls_shift/su_mean     0.000
_refine_diff_density_max     0.155
_refine_diff_density_min     -0.202
_refine_ls_extinction_method     none
_refine_ls_extinction_coef     ?
loop_
    _atom_type_symbol
    _atom_type_description
    _atom_type_scat_dispersion_real
    _atom_type_scat_dispersion_imag
    _atom_type_scat_source
    'C' 'C' 0.0033 0.0016
                         'International Tables Vol C Tables 4.2.6.8 and 6.1.1.4'
    'H' 'H' 0.0000 0.0000
                         'International Tables Vol C Tables 4.2.6.8 and 6.1.1.4'
    'N' 'N' 0.0061 0.0033
                         'International Tables Vol C Tables 4.2.6.8 and 6.1.1.4'
    'O' 'O' 0.0106 0.0060
                         'International Tables Vol C Tables 4.2.6.8 and 6.1.1.4'
_computing_data_collection     'COLLECT (Nonius, 1998)'
_computing_cell_refinement     'SCALEPACK (Otwinowski & Minor, 1997)'
_computing_data_reduction     'DENZO and SCALEPACK (Otwinowski & Minor, 1997)'
_computing_structure_solution     'SIR97 (Altomare <i>et al.</i>,  1999)'
_computing_structure_refinement     'SHELXL97 (Sheldrick, 2008)'
_computing_molecular_graphics     'ORTEP-3 for Windows (Farrugia, 1997)'
_computing_publication_material     'SHELXL97 (Sheldrick, 2008)'
loop_
    _atom_site_type_symbol
    _atom_site_label
    _atom_site_fract_x
    _atom_site_fract_y
    _atom_site_fract_z
    _atom_site_U_iso_or_equiv
    _atom_site_adp_type
    _atom_site_calc_flag
    _atom_site_refinement_flags
    _atom_site_occupancy
    _atom_site_disorder_assembly
    _atom_site_disorder_group
    N N1 0.51988(18) 0.05926(16) 0.22728(10) 0.0277(4) Uani d . 1 . .
    H H1 0.5445 -0.0380 0.2282 0.033 Uiso calc R 1 . .
    O O1 0.40304(16) 0.24069(14) 0.29095(9) 0.0385(4) Uani d . 1 . .
    C C1 0.5662(2) 0.15772(18) 0.16592(12) 0.0253(4) Uani d . 1 . .
    C C2 0.7219(2) 0.20161(19) 0.18370(13) 0.0276(5) Uani d . 1 . .
    C C3 0.7655(2) 0.2939(2) 0.12239(14) 0.0311(5) Uani d . 1 . .
    H H3 0.8701 0.3260 0.1329 0.037 Uiso calc R 1 . .
    C C4 0.6582(2) 0.3389(2) 0.04654(14) 0.0326(5) Uani d . 1 . .
    H H4 0.6898 0.4012 0.0053 0.039 Uiso calc R 1 . .
    C C5 0.5059(2) 0.2940(2) 0.03028(13) 0.0319(5) Uani d . 1 . .
    H H5 0.4337 0.3255 -0.0223 0.038 Uiso calc R 1 . .
    C C6 0.4557(2) 0.20300(19) 0.08966(12) 0.0267(4) Uani d . 1 . .
    C C7 0.2869(2) 0.1551(2) 0.06884(13) 0.0327(5) Uani d . 1 . .
    H H7 0.2744 0.0866 0.1170 0.039 Uiso calc R 1 . .
    C C8 0.2398(3) 0.0654(3) -0.01662(16) 0.0514(7) Uani d . 1 . .
    H H8A 0.1320 0.0322 -0.0273 0.062 Uiso calc R 1 . .
    H H8B 0.3069 -0.0241 -0.0125 0.062 Uiso calc R 1 . .
    H H8C 0.2504 0.1304 -0.0650 0.062 Uiso calc R 1 . .
    C C9 0.1804(2) 0.2920(2) 0.06525(17) 0.0460(6) Uani d . 1 . .
    H H9A 0.0736 0.2566 0.0564 0.055 Uiso calc R 1 . .
    H H9B 0.1867 0.3587 0.0167 0.055 Uiso calc R 1 . .
    H H9C 0.2125 0.3487 0.1204 0.055 Uiso calc R 1 . .
    C C10 0.8387(2) 0.1508(2) 0.26749(14) 0.0349(5) Uani d . 1 . .
    H H10 0.8116 0.0441 0.2800 0.042 Uiso calc R 1 . .
    C C11 1.0061(2) 0.1496(3) 0.26122(17) 0.0505(6) Uani d . 1 . .
    H H11A 1.0727 0.1026 0.3140 0.061 Uiso calc R 1 . .
    H H11B 1.0404 0.2545 0.2560 0.061 Uiso calc R 1 . .
    H H11C 1.0125 0.0909 0.2097 0.061 Uiso calc R 1 . .
    C C12 0.8260(3) 0.2501(3) 0.34482(15) 0.0468(6) Uani d . 1 . .
    H H12A 0.8939 0.2092 0.3991 0.056 Uiso calc R 1 . .
    H H12B 0.7187 0.2499 0.3488 0.056 Uiso calc R 1 . .
    H H12C 0.8573 0.3548 0.3360 0.056 Uiso calc R 1 . .
    C C13 0.4417(2) 0.1082(2) 0.28273(13) 0.0309(5) Uani d . 1 . .
    H H13 0.4131 0.0339 0.3192 0.037 Uiso calc R 1 . .
loop_
    _atom_site_aniso_label
    _atom_site_aniso_U_11
    _atom_site_aniso_U_22
    _atom_site_aniso_U_33
    _atom_site_aniso_U_12
    _atom_site_aniso_U_13
    _atom_site_aniso_U_23
    N1 0.0361(9) 0.0177(7) 0.0303(10) -0.0005(6) 0.0103(8) 0.0028(6)
    O1 0.0492(9) 0.0278(7) 0.0443(9) -0.0025(6) 0.0228(7) -0.0035(6)
    C1 0.0337(11) 0.0167(8) 0.0276(11) -0.0004(7) 0.0120(9) 0.0001(7)
    C2 0.0339(11) 0.0187(9) 0.0328(12) 0.0019(8) 0.0134(9) -0.0012(7)
    C3 0.0331(11) 0.0229(9) 0.0415(13) -0.0020(8) 0.0171(10) -0.0035(8)
    C4 0.0464(13) 0.0236(9) 0.0354(12) 0.0022(9) 0.0240(10) 0.0038(8)
    C5 0.0410(12) 0.0272(10) 0.0284(11) 0.0044(8) 0.0109(9) 0.0027(8)
    C6 0.0348(11) 0.0205(9) 0.0270(11) 0.0014(8) 0.0120(9) -0.0018(7)
    C7 0.0339(12) 0.0314(10) 0.0312(12) -0.0015(8) 0.0058(9) 0.0026(8)
    C8 0.0455(14) 0.0435(13) 0.0606(17) -0.0008(10) 0.0062(12) -0.0204(11)
    C9 0.0364(13) 0.0465(13) 0.0544(16) 0.0002(10) 0.0106(11) -0.0147(11)
    C10 0.0342(12) 0.0284(10) 0.0394(13) 0.0004(8) 0.0050(10) 0.0049(9)
    C11 0.0374(13) 0.0464(13) 0.0636(17) 0.0068(10) 0.0065(12) 0.0032(11)
    C12 0.0397(13) 0.0600(14) 0.0379(14) -0.0037(11) 0.0052(11) -0.0007(11)
    C13 0.0361(11) 0.0271(10) 0.0305(11) -0.0062(8) 0.0106(9) 0.0022(8)
_geom_special_details
;
All e.s.d.'s (except the e.s.d. in the dihedral angle between two l.s. planes)
are estimated using the full covariance matrix. The cell e.s.d.'s are taken
into account individually in the estimation of e.s.d.'s in distances, angles
and torsion angles; correlations between e.s.d.'s in cell parameters are only
used when they are defined by crystal symmetry. An approximate (isotropic)
treatment of cell e.s.d.'s is used for estimating e.s.d.'s involving l.s.
planes.
;
loop_
    _geom_bond_atom_site_label_1
    _geom_bond_atom_site_label_2
    _geom_bond_site_symmetry_2
    _geom_bond_distance
    _geom_bond_publ_flag
    N1 C13 . 1.331(2) ?
    N1 C1 . 1.441(2) ?
    N1 H1 . 0.8800 ?
    O1 C13 . 1.229(2) ?
    C1 C6 . 1.401(3) ?
    C1 C2 . 1.402(3) ?
    C2 C3 . 1.397(3) ?
    C2 C10 . 1.522(3) ?
    C3 C4 . 1.382(3) ?
    C3 H3 . 0.9500 ?
    C4 C5 . 1.377(3) ?
    C4 H4 . 0.9500 ?
    C5 C6 . 1.396(3) ?
    C5 H5 . 0.9500 ?
    C6 C7 . 1.520(3) ?
    C7 C9 . 1.525(3) ?
    C7 C8 . 1.525(3) ?
    C7 H7 . 1.0000 ?
    C8 H8A . 0.9800 ?
    C8 H8B . 0.9800 ?
    C8 H8C . 0.9800 ?
    C9 H9A . 0.9800 ?
    C9 H9B . 0.9800 ?
    C9 H9C . 0.9800 ?
    C10 C11 . 1.529(3) ?
    C10 C12 . 1.532(3) ?
    C10 H10 . 1.0000 ?
    C11 H11A . 0.9800 ?
    C11 H11B . 0.9800 ?
    C11 H11C . 0.9800 ?
    C12 H12A . 0.9800 ?
    C12 H12B . 0.9800 ?
    C12 H12C . 0.9800 ?
    C13 H13 . 0.9500 ?
loop_
    _geom_angle_atom_site_label_1
    _geom_angle_atom_site_label_2
    _geom_angle_atom_site_label_3
    _geom_angle_site_symmetry_1
    _geom_angle_site_symmetry_3
    _geom_angle
    _geom_angle_publ_flag
    C13 N1 C1 . . 123.23(15) ?
    C13 N1 H1 . . 118.4 ?
    C1 N1 H1 . . 118.4 ?
    C6 C1 C2 . . 122.22(17) ?
    C6 C1 N1 . . 119.19(16) ?
    C2 C1 N1 . . 118.57(17) ?
    C3 C2 C1 . . 117.78(18) ?
    C3 C2 C10 . . 121.42(17) ?
    C1 C2 C10 . . 120.80(16) ?
    C4 C3 C2 . . 120.77(18) ?
    C4 C3 H3 . . 119.6 ?
    C2 C3 H3 . . 119.6 ?
    C5 C4 C3 . . 120.46(18) ?
    C5 C4 H4 . . 119.8 ?
    C3 C4 H4 . . 119.8 ?
    C4 C5 C6 . . 121.17(19) ?
    C4 C5 H5 . . 119.4 ?
    C6 C5 H5 . . 119.4 ?
    C5 C6 C1 . . 117.59(18) ?
    C5 C6 C7 . . 119.45(17) ?
    C1 C6 C7 . . 122.95(16) ?
    C6 C7 C9 . . 111.57(15) ?
    C6 C7 C8 . . 111.09(17) ?
    C9 C7 C8 . . 110.50(18) ?
    C6 C7 H7 . . 107.8 ?
    C9 C7 H7 . . 107.8 ?
    C8 C7 H7 . . 107.8 ?
    C7 C8 H8A . . 109.5 ?
    C7 C8 H8B . . 109.5 ?
    H8A C8 H8B . . 109.5 ?
    C7 C8 H8C . . 109.5 ?
    H8A C8 H8C . . 109.5 ?
    H8B C8 H8C . . 109.5 ?
    C7 C9 H9A . . 109.5 ?
    C7 C9 H9B . . 109.5 ?
    H9A C9 H9B . . 109.5 ?
    C7 C9 H9C . . 109.5 ?
    H9A C9 H9C . . 109.5 ?
    H9B C9 H9C . . 109.5 ?
    C2 C10 C11 . . 113.87(18) ?
    C2 C10 C12 . . 110.56(16) ?
    C11 C10 C12 . . 109.77(18) ?
    C2 C10 H10 . . 107.5 ?
    C11 C10 H10 . . 107.5 ?
    C12 C10 H10 . . 107.5 ?
    C10 C11 H11A . . 109.5 ?
    C10 C11 H11B . . 109.5 ?
    H11A C11 H11B . . 109.5 ?
    C10 C11 H11C . . 109.5 ?
    H11A C11 H11C . . 109.5 ?
    H11B C11 H11C . . 109.5 ?
    C10 C12 H12A . . 109.5 ?
    C10 C12 H12B . . 109.5 ?
    H12A C12 H12B . . 109.5 ?
    C10 C12 H12C . . 109.5 ?
    H12A C12 H12C . . 109.5 ?
    H12B C12 H12C . . 109.5 ?
    O1 C13 N1 . . 125.92(17) ?
    O1 C13 H13 . . 117.0 ?
    N1 C13 H13 . . 117.0 ?
loop_
    _geom_torsion_atom_site_label_1
    _geom_torsion_atom_site_label_2
    _geom_torsion_atom_site_label_3
    _geom_torsion_atom_site_label_4
    _geom_torsion_site_symmetry_1
    _geom_torsion_site_symmetry_2
    _geom_torsion_site_symmetry_3
    _geom_torsion_site_symmetry_4
    _geom_torsion
    _geom_torsion_publ_flag
    C13 N1 C1 C6 . . . . -77.0(2) ?
    C13 N1 C1 C2 . . . . 104.7(2) ?
    C6 C1 C2 C3 . . . . 0.1(3) ?
    N1 C1 C2 C3 . . . . 178.38(15) ?
    C6 C1 C2 C10 . . . . 179.73(16) ?
    N1 C1 C2 C10 . . . . -2.0(2) ?
    C1 C2 C3 C4 . . . . -0.5(3) ?
    C10 C2 C3 C4 . . . . 179.90(17) ?
    C2 C3 C4 C5 . . . . 0.3(3) ?
    C3 C4 C5 C6 . . . . 0.3(3) ?
    C4 C5 C6 C1 . . . . -0.7(3) ?
    C4 C5 C6 C7 . . . . -179.57(17) ?
    C2 C1 C6 C5 . . . . 0.4(3) ?
    N1 C1 C6 C5 . . . . -177.80(15) ?
    C2 C1 C6 C7 . . . . 179.32(16) ?
    N1 C1 C6 C7 . . . . 1.1(3) ?
    C5 C6 C7 C9 . . . . -64.7(2) ?
    C1 C6 C7 C9 . . . . 116.4(2) ?
    C5 C6 C7 C8 . . . . 59.1(2) ?
    C1 C6 C7 C8 . . . . -119.8(2) ?
    C3 C2 C10 C11 . . . . -24.2(3) ?
    C1 C2 C10 C11 . . . . 156.20(17) ?
    C3 C2 C10 C12 . . . . 99.9(2) ?
    C1 C2 C10 C12 . . . . -79.7(2) ?
    C1 N1 C13 O1 . . . . -2.2(3) ?
loop_
    _geom_hbond_atom_site_label_D
    _geom_hbond_atom_site_label_H
    _geom_hbond_atom_site_label_A
    _geom_hbond_site_symmetry_A
    _geom_hbond_distance_DH
    _geom_hbond_distance_HA
    _geom_hbond_distance_DA
    _geom_hbond_angle_DHA
    N1 H1 O1 2_645 0.88 2.04 2.910(2) 170.8
data_global
_journal_date_recd_electronic     2008-05-09
_journal_date_accepted     2008-08-01
_journal_name_full     'Acta Crystallographica, Section E'
_journal_year     2008
_journal_volume     64
_journal_issue      9
_journal_page_first     o1728
_journal_page_last     o1728
_journal_paper_category     QO
_journal_coeditor_code     BV2100
_publ_contact_author     'Stephen R. Foley'
_publ_contact_author_name     'Stephen R. Foley'
_publ_contact_author_address
;
Department of Chemistry
University of Saskatchewan
Saskatoon, SK S7N 5C9
CANADA
;
_publ_contact_author_email     stephen.foley@usask.ca
_publ_contact_author_fax     ?
_publ_contact_author_phone     '1-306-966-2960'
_publ_section_title
;
<i>N</i>-(2,6-Diisopropylphenyl)formamide
;
loop_
    _publ_author_name
    _publ_author_footnote
    _publ_author_address
    'Chitanda, Jackson M.' .
;
Department of Chemistry, University of Saskatchewan
110 Science Place, Saskatoon, Saskatchewan, Canada S7N 5C9
;
    'Quail, J. Wilson' .
;
Saskatchewan Structural Sciences Centre, University of Saskatchewan
110 Science Place, Saskatoon, Saskatchewan, Canada S7N 5C9
;
    'Foley, Stephen R.' .
;
Department of Chemistry, University of Saskatchewan
110 Science Place, Saskatoon, Saskatchewan, Canada S7N 5C9
;
