# Supplementary material for: N-(2,6-Diisopropyl­phen­yl)formamide
Source: Acta Crystallogr Sect E Struct Rep Online. 2008 Aug 9;64(Pt 9):o1728. doi: 10.1107/S1600536808024811 (PMC2960669; doi:10.1107/S1600536808024811)
Supplement: Supplementary file 2 [file e-64-o1728-Isup2.hkl]

# 
# h,k,l, Fc-squared, Fo-squared, sigma(Fo-squared) and status flag 
# 
data_I
_shelx_title ' Compound 333' 
_shelx_refln_list_code          4 
_shelx_F_calc_maximum      126.20 
_exptl_crystal_F_000       448.00 
_reflns_d_resolution_high  0.8101 
 
loop_ 
 _symmetry_equiv_pos_as_xyz 
 'x, y, z' 
 '-x, y+1/2, -z+1/2' 
 '-x, -y, -z' 
 'x, -y-1/2, z-1/2' 
 
_cell_length_a     8.9581 
_cell_length_b     8.7684 
_cell_length_c    15.8400 
_cell_angle_alpha  90.000 
_cell_angle_beta  105.381 
_cell_angle_gamma  90.000 
 
_shelx_F_squared_multiplier     1.000 
 
loop_ 
 _refln_index_h 
 _refln_index_k 
 _refln_index_l 
 _refln_F_squared_calc 
 _refln_F_squared_meas 
 _refln_F_squared_sigma 
 _refln_observed_status 
   1   0   0     7518.12     6417.20    175.69 o 
   2   0   0       15.89       22.71      2.94 o 
   3   0   0     2997.60     2871.15     74.48 o 
   4   0   0     1771.15     1857.05     37.04 o 
   5   0   0      144.18      120.85      5.88 o 
   6   0   0       49.74       44.34      4.33 o 
   7   0   0      292.17      280.86     33.23 o 
   8   0   0       10.25        7.84      4.43 o 
   9   0   0        8.53       14.41      5.87 o 
  10   0   0        4.70        8.95      6.20 o 
   1   1   0      555.68      504.03      7.12 o 
   2   1   0      856.63      786.89     10.91 o 
   3   1   0     1056.49     1059.45     14.66 o 
   4   1   0      103.85      101.63      4.05 o 
   5   1   0      326.91      315.67      7.43 o 
   6   1   0       17.81       23.10      2.53 o 
   7   1   0        6.96        0.71      2.51 o 
   8   1   0       13.19       15.86      3.40 o 
   9   1   0       31.30       36.61      8.55 o 
  10   1   0        0.39       -2.59      5.86 o 
   0   2   0    15926.22    14731.00    221.15 o 
   1   2   0      187.73      207.87      5.28 o 
   2   2   0      237.03      216.76      4.97 o 
   3   2   0      145.16      155.30      4.40 o 
   4   2   0       29.68       21.98      2.10 o 
   5   2   0      257.91      237.88      6.77 o 
   6   2   0        3.74        5.42      2.70 o 
   7   2   0       79.48       75.16      6.52 o 
   8   2   0       23.83        7.93      4.54 o 
   9   2   0       43.20       43.56      6.07 o 
  10   2   0        2.64        1.62      8.77 o 
   1   3   0      584.52      518.57      6.39 o 
   2   3   0      396.03      394.89      7.00 o 
   3   3   0     1732.16     1813.30     23.49 o 
   4   3   0      105.53      118.75      6.32 o 
   5   3   0      118.38      118.81      8.51 o 
   6   3   0        2.46        3.88      3.02 o 
   7   3   0       43.05       49.10      4.68 o 
   8   3   0        0.01        4.04      4.31 o 
   9   3   0        2.88        6.98      4.96 o 
  10   3   0        8.19       21.74     13.78 o 
   0   4   0        0.13        4.08      2.02 o 
   1   4   0      102.91      110.64      3.73 o 
   2   4   0       14.40       13.44      1.53 o 
   3   4   0      270.64      278.45      5.89 o 
   4   4   0       17.34       15.35      4.60 o 
   5   4   0       19.47       14.21      2.90 o 
   6   4   0       17.97       14.30      3.57 o 
   7   4   0      119.55      121.35     13.55 o 
   8   4   0       11.84       10.59      6.79 o 
   9   4   0       68.50       91.12      8.24 o 
   1   5   0      178.60      196.14      3.99 o 
   2   5   0      167.36      163.69      5.12 o 
   3   5   0      401.70      419.46      7.46 o 
   4   5   0       97.60       89.32      7.31 o 
   5   5   0       40.18       37.74      6.53 o 
   6   5   0       44.42       38.78      3.91 o 
   7   5   0       35.42       31.66      6.44 o 
   8   5   0        1.45        2.07      5.25 o 
   9   5   0        1.12       -3.36      8.26 o 
   0   6   0       19.23       35.01     10.13 o 
   1   6   0       54.50       59.28      4.54 o 
   2   6   0       43.09       46.36      4.41 o 
   3   6   0      139.10      153.49      8.08 o 
   4   6   0        0.23       -1.00      2.35 o 
   5   6   0       23.76       34.28     10.16 o 
   6   6   0       42.89       48.34      4.49 o 
   7   6   0       65.69       65.36      5.76 o 
   8   6   0        6.43       17.09     17.21 o 
   1   7   0       98.96      103.56      7.30 o 
   2   7   0      262.95      254.07      6.51 o 
   3   7   0      165.54      159.39      5.22 o 
   4   7   0       31.65       27.00      5.56 o 
   5   7   0       27.96       32.22      3.39 o 
   6   7   0        8.34        9.04      4.02 o 
   7   7   0        3.80        3.19      7.88 o 
   8   7   0        1.62       15.67     18.43 o 
   0   8   0      138.32      136.90     10.90 o 
   1   8   0       74.74       77.30      5.60 o 
   2   8   0        3.43        7.20      3.09 o 
   3   8   0       64.01       70.80      4.41 o 
   4   8   0      294.26      324.29     10.07 o 
   5   8   0      139.49      138.03      7.15 o 
   6   8   0        1.92        7.32      8.37 o 
   7   8   0       38.83       25.06      6.55 o 
   1   9   0        3.82       12.66      5.84 o 
   2   9   0       42.38       33.19      5.60 o 
   3   9   0       35.34       47.44      6.75 o 
   4   9   0       85.40       96.45      7.37 o 
   5   9   0       23.49        7.65      5.60 o 
   0  10   0       32.52       31.14     18.71 o 
   1  10   0        1.26       -5.56      5.56 o 
   2  10   0        3.84        5.22      6.24 o 
   3  10   0       18.89       38.28      7.39 o 
   4  10   0       62.81       59.22     11.23 o 
 -10   1   1       15.98       23.76      5.59 o 
  -9   1   1        5.57        1.10      4.52 o 
  -8   1   1        2.81        4.73      3.20 o 
  -7   1   1        1.70        2.08      3.68 o 
  -6   1   1       50.52       50.61      2.99 o 
  -5   1   1        4.59        8.92      2.06 o 
  -4   1   1      825.93      842.88     21.43 o 
  -3   1   1       28.75       35.50      3.02 o 
  -2   1   1      898.88      802.39     10.94 o 
  -1   1   1      108.29      105.09      2.78 o 
   0   1   1      266.55      188.67     41.31 o 
   1   1   1       19.14       23.12      1.78 o 
   2   1   1        9.54       14.97      2.04 o 
   3   1   1        5.26        8.38      2.73 o 
   4   1   1       17.15       17.39      2.11 o 
   5   1   1       58.08       67.26      3.97 o 
   6   1   1      186.34      180.61      5.70 o 
   7   1   1       92.27      109.90      5.21 o 
   8   1   1        1.72       12.02      3.88 o 
   9   1   1        2.68        1.59      4.89 o 
  10   1   1       23.92       28.31      5.99 o 
 -10   2   1        1.54       -7.41      7.41 o 
  -9   2   1       26.06       30.63      9.02 o 
  -8   2   1        0.05        0.83      3.26 o 
  -7   2   1      507.44      515.05     14.70 o 
  -6   2   1       42.37       47.48      3.35 o 
  -5   2   1        0.02       -0.56      2.01 o 
  -4   2   1        9.20       14.78      2.15 o 
  -3   2   1      211.46      204.26      4.96 o 
  -2   2   1     3646.51     3291.41     38.08 o 
  -1   2   1     3801.16     3422.28     34.20 o 
   0   2   1     8422.90     7625.26     74.77 o 
   1   2   1      122.29      127.43      4.77 o 
   2   2   1      799.31      720.72     14.20 o 
   3   2   1      785.45      814.08     13.49 o 
   4   2   1      988.00     1025.15     16.63 o 
   5   2   1       32.06       24.39      3.46 o 
   6   2   1        0.00        3.60      2.48 o 
   7   2   1      279.94      264.43      8.06 o 
   8   2   1       72.52       68.65     12.14 o 
   9   2   1       29.05       44.70      6.56 o 
  10   2   1        0.40       -0.95      7.19 o 
 -10   3   1        9.71        2.45      7.07 o 
  -9   3   1       10.37       12.96      5.10 o 
  -8   3   1      227.06      198.19     10.18 o 
  -7   3   1      254.31      219.28     10.70 o 
  -6   3   1      131.66      128.93      5.60 o 
  -5   3   1       18.17       18.61      7.02 o 
  -4   3   1       63.97       87.24      3.64 o 
  -3   3   1      266.64      244.21      4.96 o 
  -2   3   1       42.25       38.15      3.17 o 
  -1   3   1      111.05      118.63      2.63 o 
   0   3   1      773.39      710.35      8.40 o 
   1   3   1        4.18        8.87      4.36 o 
   2   3   1      415.30      419.44     16.50 o 
   3   3   1       37.75       39.24      2.70 o 
   4   3   1        0.29        2.41      3.33 o 
   5   3   1      239.28      242.34      9.44 o 
   6   3   1      156.91      163.51      6.63 o 
   7   3   1      200.00      210.91      8.15 o 
   8   3   1        9.25       -0.93      4.87 o 
   9   3   1       26.75       38.08      7.58 o 
  10   3   1        4.07        5.52      9.61 o 
 -10   4   1        0.00        3.13      8.12 o 
  -9   4   1       37.19       38.41      6.35 o 
  -8   4   1        8.67        5.81      4.63 o 
  -7   4   1      165.33      158.24      7.56 o 
  -6   4   1        0.59        6.07      4.27 o 
  -5   4   1       17.07       17.22      3.94 o 
  -4   4   1      174.72      173.74      5.02 o 
  -3   4   1       76.42       80.64      3.54 o 
  -2   4   1       80.82       68.78      2.87 o 
  -1   4   1       94.31       88.66      3.53 o 
   0   4   1       16.13       24.73      1.26 o 
   1   4   1       38.43       42.16      1.96 o 
   2   4   1      389.89      404.34      7.07 o 
   3   4   1      562.01      558.97     10.35 o 
   4   4   1        2.05        1.77      3.16 o 
   5   4   1       27.55       20.63      3.07 o 
   6   4   1      142.52      137.15      6.05 o 
   7   4   1      414.41      441.42     14.08 o 
   8   4   1       87.55       79.66      9.00 o 
   9   4   1        6.46        3.29      6.16 o 
  -9   5   1       36.77       35.73      7.05 o 
  -8   5   1      134.50      129.56      7.66 o 
  -7   5   1       71.46       63.40      7.26 o 
  -6   5   1        1.05        3.09      3.35 o 
  -5   5   1       18.48       20.18      4.30 o 
  -4   5   1       51.68       48.81      7.32 o 
  -3   5   1      109.81      130.75      5.34 o 
  -2   5   1       59.01       50.24      2.57 o 
  -1   5   1       54.49       51.39      3.06 o 
   0   5   1      238.01      225.50      8.60 o 
   1   5   1        0.02        6.22      2.22 o 
   2   5   1       67.88       66.52      2.97 o 
   3   5   1       87.06       81.01      3.80 o 
   4   5   1        4.63        5.73      3.70 o 
   5   5   1       13.39        9.19      3.14 o 
   6   5   1      122.08      125.00      6.68 o 
   7   5   1      141.93      133.89      7.87 o 
   8   5   1        0.02       -4.85      6.95 o 
   9   5   1        2.34        6.90      8.66 o 
  -9   6   1      100.59       83.84     11.52 o 
  -8   6   1       86.61      101.80      7.64 o 
  -7   6   1        0.08       -4.13      7.38 o 
  -6   6   1        0.20        5.76      4.79 o 
  -5   6   1      522.40      538.79     11.24 o 
  -4   6   1       98.24      106.92      3.28 o 
  -3   6   1        4.24        6.52      2.39 o 
  -2   6   1       13.95       12.80      1.89 o 
  -1   6   1      164.32      164.04      8.45 o 
   0   6   1        3.38        7.24      3.11 o 
   1   6   1      186.01      196.59      5.10 o 
   2   6   1        2.97        3.94      1.89 o 
   3   6   1       25.37       27.31      2.37 o 
   4   6   1       40.33       44.05      3.43 o 
   5   6   1        0.06       -2.86      2.86 o 
   6   6   1        3.96        1.04      3.92 o 
   7   6   1       19.05       11.67      4.49 o 
   8   6   1       23.75       26.05      6.77 o 
  -8   7   1        0.01        6.19     20.03 o 
  -7   7   1        1.75        4.72     20.66 o 
  -6   7   1        3.87        7.03      5.07 o 
  -5   7   1        0.00        7.15      2.88 o 
  -4   7   1      216.20      223.27      8.68 o 
  -3   7   1      195.76      220.77      6.09 o 
  -2   7   1        0.25        2.05      1.71 o 
  -1   7   1        3.29        3.97      3.25 o 
   0   7   1       15.32       20.55      6.64 o 
   1   7   1        3.20        0.64      1.98 o 
   2   7   1        1.79        5.92      2.65 o 
   3   7   1        1.11       -2.36      3.25 o 
   4   7   1       88.27       88.46      4.98 o 
   5   7   1        0.08       -3.29      3.29 o 
   6   7   1       15.06       12.82      8.47 o 
   7   7   1        1.29        8.06     17.36 o 
  -7   8   1        0.20        6.55      5.05 o 
  -6   8   1       17.38       13.96      7.37 o 
  -5   8   1      186.02      189.05      7.81 o 
  -4   8   1       27.62       27.39      2.93 o 
  -3   8   1        0.44        2.34      3.51 o 
  -2   8   1        0.01       -0.04      3.93 o 
  -1   8   1        2.96        3.01      3.96 o 
   0   8   1       39.33       44.16      6.57 o 
   1   8   1      191.12      200.10      7.21 o 
   2   8   1        5.61        2.76      2.91 o 
   3   8   1       73.70       80.98      5.56 o 
   4   8   1      117.35      113.84      5.03 o 
   5   8   1        9.90        5.32      4.12 o 
   6   8   1       22.87       32.61      5.84 o 
   7   8   1        8.84        2.47      8.16 o 
  -6   9   1        0.57        9.17      7.37 o 
  -5   9   1       46.74       46.10      6.94 o 
  -4   9   1      453.06      468.18     11.95 o 
  -3   9   1      291.16      295.19     13.31 o 
  -2   9   1       16.44       22.34     12.73 o 
  -1   9   1       41.93       46.06      6.11 o 
   0   9   1       63.06       71.39      7.51 o 
   1   9   1        5.88       -2.22      4.52 o 
   2   9   1       41.57       43.05      7.05 o 
   3   9   1       17.02       21.37      4.28 o 
   4   9   1       52.53       50.45      7.33 o 
   5   9   1       59.72       51.46     14.16 o 
  -4  10   1        3.81       -5.36     13.33 o 
  -3  10   1        3.49        6.94      6.13 o 
  -2  10   1        4.10       -0.25      6.25 o 
  -1  10   1       18.68       27.28     13.31 o 
   0  10   1        0.94        2.68      7.87 o 
   1  10   1       16.75       29.53      5.89 o 
   2  10   1        0.39       -1.26      5.47 o 
   3  10   1       27.94       22.91     12.18 o 
 -10   0   2      123.69      119.26     17.61 o 
  -9   0   2        4.05        8.79      5.85 o 
  -8   0   2       45.63       49.50      7.75 o 
  -7   0   2       25.02       18.20      5.94 o 
  -6   0   2        0.04        7.09      2.96 o 
  -5   0   2     2488.60     2620.75     52.04 o 
  -4   0   2       21.96       24.20      7.22 o 
  -3   0   2       40.54       38.25      3.89 o 
  -2   0   2      216.38      190.50      6.29 o 
  -1   0   2       28.62       27.97      4.10 o 
   2   0   2    13982.55    12360.30    349.21 o 
   3   0   2      410.08      398.95     12.18 o 
   4   0   2       85.06       94.22      4.98 o 
   5   0   2        8.17       11.27      3.80 o 
   6   0   2        9.64        5.64      5.05 o 
   7   0   2     1131.18     1146.47     80.45 o 
   8   0   2        7.96        8.14      4.85 o 
   9   0   2       18.23       19.05      6.66 o 
  10   0   2       62.28       57.93     13.04 o 
 -10   1   2       31.05       36.55      6.14 o 
  -9   1   2       19.53       21.14      4.34 o 
  -8   1   2       38.86       30.81      5.38 o 
  -7   1   2       80.69       75.02      7.42 o 
  -6   1   2       92.25       80.29      4.16 o 
  -5   1   2      327.88      356.63      7.82 o 
  -4   1   2     2295.03     2481.91     35.80 o 
  -3   1   2     1430.29     1335.68     19.29 o 
  -2   1   2     4491.82     4069.50     46.89 o 
  -1   1   2     6514.64     5708.47     68.80 o 
   0   1   2     4322.88     3879.14     44.51 o 
   1   1   2       23.95       17.84      2.33 o 
   2   1   2      849.23      792.08     13.01 o 
   3   1   2     1253.01     1248.32     48.60 o 
   4   1   2      241.39      250.83      8.87 o 
   5   1   2      153.91      158.32      4.80 o 
   6   1   2      250.39      269.37      7.26 o 
   7   1   2       58.73       63.65      5.31 o 
   8   1   2       17.85        9.78      3.48 o 
   9   1   2        7.98       -4.87     10.93 o 
  10   1   2       87.09       87.09     12.29 o 
 -10   2   2       43.07       49.73      6.38 o 
  -9   2   2        0.01       -1.73      4.11 o 
  -8   2   2        6.38        6.17      4.70 o 
  -7   2   2       14.01       17.22      2.81 o 
  -6   2   2      163.11      168.21      6.85 o 
  -5   2   2      943.53      951.83     16.72 o 
  -4   2   2        5.29        8.40      4.27 o 
  -3   2   2      569.05      521.31      9.64 o 
  -2   2   2     4295.96     4101.51     45.86 o 
  -1   2   2      766.80      701.55      8.72 o 
   0   2   2        0.50        1.55      7.02 o 
   1   2   2      960.78      826.02     12.40 o 
   2   2   2       33.42       38.67      3.14 o 
   3   2   2     1081.47     1147.74     20.31 o 
   4   2   2      693.26      710.29     13.80 o 
   5   2   2      121.73      118.74      4.47 o 
   6   2   2      383.10      404.11     10.11 o 
   7   2   2      642.76      695.54     16.06 o 
   8   2   2        0.96       -1.67      4.54 o 
   9   2   2        2.62       -5.77      5.77 o 
  10   2   2       37.39       33.05      8.76 o 
 -10   3   2       11.60       22.18      7.23 o 
  -9   3   2       74.62       68.37      4.88 o 
  -8   3   2        0.33        3.71      3.07 o 
  -7   3   2      123.94      121.77      7.69 o 
  -6   3   2        0.74        1.72      2.65 o 
  -5   3   2        0.13        0.04      1.88 o 
  -4   3   2      100.08      114.29      4.37 o 
  -3   3   2       17.71       17.51      1.81 o 
  -2   3   2      154.01      174.39      5.26 o 
  -1   3   2       67.05       82.93      2.53 o 
   0   3   2      113.10      107.93      7.09 o 
   1   3   2       81.86       91.43      2.76 o 
   2   3   2       13.15       11.22      1.75 o 
   3   3   2       83.40       94.22      3.67 o 
   4   3   2      370.16      402.01     10.65 o 
   5   3   2       45.67       47.90      4.12 o 
   6   3   2       82.00       84.77      5.05 o 
   7   3   2       36.14       40.75      4.57 o 
   8   3   2        5.03        5.66      4.94 o 
   9   3   2        0.10       -4.75      6.72 o 
 -10   4   2        7.29        4.98      7.69 o 
  -9   4   2       15.36       20.85      5.76 o 
  -8   4   2       26.19       30.46      4.91 o 
  -7   4   2      252.00      300.10     10.20 o 
  -6   4   2       50.81       52.13      4.53 o 
  -5   4   2        0.65        4.28      2.51 o 
  -4   4   2        2.91        1.88      2.05 o 
  -3   4   2       45.53       44.20      3.60 o 
  -2   4   2      884.25      857.51     13.44 o 
  -1   4   2      253.23      240.72      4.13 o 
   0   4   2        9.34        9.54      2.49 o 
   1   4   2      193.83      215.79      5.32 o 
   2   4   2      238.77      249.54      5.98 o 
   3   4   2      728.94      770.96     13.11 o 
   4   4   2      377.66      420.69     11.88 o 
   5   4   2       21.83       23.70      3.58 o 
   6   4   2       78.71       75.82      7.12 o 
   7   4   2       27.53       32.67      5.42 o 
   8   4   2        3.42       -1.70      5.32 o 
   9   4   2       26.82       11.13      7.93 o 
  -9   5   2       42.39       35.89      7.31 o 
  -8   5   2      319.95      346.03     13.35 o 
  -7   5   2      132.60      125.04      6.84 o 
  -6   5   2        4.55       10.25      3.33 o 
  -5   5   2       68.69       63.87      5.05 o 
  -4   5   2        2.93        4.24      1.64 o 
  -3   5   2       18.47       18.90      2.00 o 
  -2   5   2        7.65        8.23      1.32 o 
  -1   5   2      222.95      235.42      8.87 o 
   0   5   2      507.53      533.72      8.27 o 
   1   5   2       54.84       57.39      3.29 o 
   2   5   2      116.70      103.03      5.59 o 
   3   5   2      204.19      215.53      9.10 o 
   4   5   2      145.77      158.72      5.78 o 
   5   5   2        0.14       -3.86      3.86 o 
   6   5   2       30.14       28.05      4.58 o 
   7   5   2        2.20       -4.94      4.94 o 
   8   5   2       36.30       42.64      6.26 o 
   9   5   2       41.38       32.19      9.89 o 
  -9   6   2        1.38       -1.03      7.09 o 
  -8   6   2        0.48        2.85      4.12 o 
  -7   6   2       58.26       61.59      8.34 o 
  -6   6   2        1.81        3.05      3.28 o 
  -5   6   2        1.85       -0.83      2.50 o 
  -4   6   2       14.76        8.14      2.48 o 
  -3   6   2        1.53        0.94      2.84 o 
  -2   6   2       19.40       20.92      2.41 o 
  -1   6   2      672.90      721.55     12.15 o 
   0   6   2      183.84      177.60      5.12 o 
   1   6   2      414.45      404.52      8.07 o 
   2   6   2       67.78       70.72      4.17 o 
   3   6   2       10.35        9.63      4.15 o 
   4   6   2       41.40       43.61      3.93 o 
   5   6   2       61.55       62.53      4.88 o 
   6   6   2        1.66        6.32      5.84 o 
   7   6   2        0.52       -0.87      4.72 o 
   8   6   2        9.27       -0.90      8.24 o 
  -8   7   2       47.67       36.13      7.40 o 
  -7   7   2       24.28       18.09      6.49 o 
  -6   7   2       17.74       20.89      3.83 o 
  -5   7   2       68.82       55.97      4.49 o 
  -4   7   2      188.97      188.61      7.12 o 
  -3   7   2      141.47      149.36      5.11 o 
  -2   7   2       54.60       49.87      2.70 o 
  -1   7   2      521.01      541.84     15.18 o 
   0   7   2      644.22      663.60     14.15 o 
   1   7   2        4.06       -0.98      3.40 o 
   2   7   2       73.82       65.64      3.79 o 
   3   7   2       15.26       16.03      2.91 o 
   4   7   2       70.90       73.85      6.40 o 
   5   7   2       97.03      100.92      6.00 o 
   6   7   2       68.16       69.20     21.88 o 
   7   7   2       10.58       10.63      7.73 o 
  -7   8   2        8.24        9.05      5.14 o 
  -6   8   2        8.89        8.63      4.24 o 
  -5   8   2      106.33      106.27     11.38 o 
  -4   8   2       67.74       64.36      4.83 o 
  -3   8   2       75.83       72.73     11.09 o 
  -2   8   2       20.69       20.94      4.02 o 
  -1   8   2       56.99       69.29      5.28 o 
   0   8   2      132.51      130.05      6.41 o 
   1   8   2       17.30       13.51      3.66 o 
   2   8   2       18.16       21.88      3.04 o 
   3   8   2       99.05      108.60      5.92 o 
   4   8   2        0.39        5.00      3.16 o 
   5   8   2       89.25      100.41      5.08 o 
   6   8   2        4.24        2.59      4.19 o 
  -6   9   2        2.65       -1.77      6.55 o 
  -5   9   2        1.84       -3.54      4.57 o 
  -4   9   2       12.07       10.49      3.37 o 
  -3   9   2       40.90       39.01      3.19 o 
  -2   9   2       19.07       19.22      6.01 o 
  -1   9   2       30.99       34.47      5.46 o 
   0   9   2      152.79      173.07     10.49 o 
   1   9   2        1.34       10.04      3.94 o 
   2   9   2       70.85       62.48      4.23 o 
   3   9   2       26.62       26.58      6.04 o 
   4   9   2       21.56       13.84      5.94 o 
   5   9   2       21.58       21.16      7.10 o 
  -4  10   2       28.77       15.42      9.68 o 
  -3  10   2        0.66       16.42      6.30 o 
  -2  10   2       46.22       40.23     12.24 o 
  -1  10   2       61.86       51.39      7.63 o 
   0  10   2       82.31       60.21      7.03 o 
   1  10   2        1.35        0.90      4.67 o 
   2  10   2      307.47      293.43     18.95 o 
   3  10   2      509.43      564.95     28.28 o 
 -10   1   3       50.67       40.12      9.07 o 
  -9   1   3       40.35       37.72      4.19 o 
  -8   1   3        0.05       -2.94      2.94 o 
  -7   1   3       56.62       46.84      5.36 o 
  -6   1   3      386.66      406.82      9.31 o 
  -5   1   3       51.95       55.97      4.07 o 
  -4   1   3       13.44       18.22      2.12 o 
  -3   1   3       16.92       21.22      2.05 o 
  -2   1   3     1052.55      951.86     14.01 o 
  -1   1   3     2013.20     1851.26     31.07 o 
   0   1   3       10.52        8.91      2.91 o 
   1   1   3       20.34       23.28      2.89 o 
   2   1   3      199.17      201.26      5.32 o 
   3   1   3       15.31       21.33     12.31 o 
   4   1   3        0.01        3.95      5.98 o 
   5   1   3       82.06       78.31      5.21 o 
   6   1   3        0.57        0.59      2.71 o 
   7   1   3       18.51       16.74      4.47 o 
   8   1   3       10.13       14.96      9.76 o 
   9   1   3        1.29       -0.24      4.14 o 
  10   1   3        7.47       14.26     17.25 o 
 -10   2   3        0.15        4.17      5.29 o 
  -9   2   3        7.91       16.11      4.11 o 
  -8   2   3       12.16        7.65      3.33 o 
  -7   2   3        1.13        1.74      3.15 o 
  -6   2   3       32.07       34.31      3.62 o 
  -5   2   3     1055.36     1103.71     19.00 o 
  -4   2   3       44.19       48.72      2.73 o 
  -3   2   3       59.52       71.62      4.41 o 
  -2   2   3      498.65      487.44      8.73 o 
  -1   2   3     1442.99     1324.41     18.38 o 
   0   2   3     5727.87     5252.12     57.56 o 
   1   2   3      518.33      475.31     10.71 o 
   2   2   3     1807.50     1744.68     25.68 o 
   3   2   3      554.21      561.26     10.72 o 
   4   2   3       61.38       49.47      3.46 o 
   5   2   3        1.36       -2.28      2.28 o 
   6   2   3      481.59      499.29     16.06 o 
   7   2   3        5.30        5.56      3.75 o 
   8   2   3       20.14       21.15      5.85 o 
   9   2   3        5.02        1.80      6.30 o 
 -10   3   3        1.09        9.30      7.78 o 
  -9   3   3       13.48        3.30      4.62 o 
  -8   3   3       14.06        6.51      3.75 o 
  -7   3   3        1.37        3.58      3.16 o 
  -6   3   3      115.96      103.23      4.82 o 
  -5   3   3       12.28       12.46      5.49 o 
  -4   3   3       84.74       78.11      3.38 o 
  -3   3   3      173.74      167.62      4.14 o 
  -2   3   3      114.95      124.57      3.41 o 
  -1   3   3     2934.81     2994.70     32.40 o 
   0   3   3      868.80      910.29     12.56 o 
   1   3   3       23.87       33.11      2.10 o 
   2   3   3       73.53       81.27      3.92 o 
   3   3   3       96.93       79.25      4.92 o 
   4   3   3       76.81       82.70      6.34 o 
   5   3   3       33.50       32.93      2.56 o 
   6   3   3       69.37       73.49      5.14 o 
   7   3   3        1.41        1.54      4.23 o 
   8   3   3        2.77        3.47      4.23 o 
   9   3   3        4.88       12.52      7.31 o 
 -10   4   3        0.00       14.00      8.34 o 
  -9   4   3       40.45       39.12      7.06 o 
  -8   4   3       93.57       85.17      6.29 o 
  -7   4   3        0.43        7.38      3.41 o 
  -6   4   3        0.70        0.36      1.64 o 
  -5   4   3      144.92      139.20      8.00 o 
  -4   4   3        4.94        2.63      2.56 o 
  -3   4   3      223.23      231.75      9.24 o 
  -2   4   3     1877.07     1909.60     24.41 o 
  -1   4   3      567.98      622.99      9.42 o 
   0   4   3       44.83       36.90      2.16 o 
   1   4   3      670.87      694.58      9.97 o 
   2   4   3        8.02        7.59      2.21 o 
   3   4   3        0.19        2.02      1.60 o 
   4   4   3      306.37      303.86     10.90 o 
   5   4   3      221.58      217.61      8.43 o 
   6   4   3      141.74      131.53      9.44 o 
   7   4   3       10.18        3.16      4.77 o 
   8   4   3        7.70        5.94      5.78 o 
   9   4   3        4.02       10.96      8.77 o 
  -9   5   3       55.84       69.53     31.27 o 
  -8   5   3       15.33       16.28      7.20 o 
  -7   5   3        9.35        8.81      5.96 o 
  -6   5   3      117.65      119.44      7.16 o 
  -5   5   3      541.64      564.35     11.47 o 
  -4   5   3      148.15      159.25      5.52 o 
  -3   5   3       26.28       22.92      3.38 o 
  -2   5   3      290.95      290.96      5.82 o 
  -1   5   3      523.28      553.10     10.21 o 
   0   5   3      285.31      280.02     12.03 o 
   1   5   3        7.38        1.68      1.91 o 
   2   5   3       53.23       49.31      2.57 o 
   3   5   3       16.55       12.77      3.59 o 
   4   5   3       11.86       11.91      3.33 o 
   5   5   3       54.59       55.49      5.31 o 
   6   5   3       36.27       26.54      5.03 o 
   7   5   3        4.88        7.08      5.22 o 
   8   5   3       39.27       35.82     20.94 o 
  -9   6   3       31.91       20.37      7.55 o 
  -8   6   3       73.41       91.54     12.47 o 
  -7   6   3      113.87      123.76      6.54 o 
  -6   6   3        7.33        6.45      3.95 o 
  -5   6   3       18.17       20.07      2.57 o 
  -4   6   3      177.71      176.45      7.10 o 
  -3   6   3      112.02      112.87      3.51 o 
  -2   6   3      191.59      211.80      5.68 o 
  -1   6   3        4.56        4.53      2.05 o 
   0   6   3       57.43       63.22      4.35 o 
   1   6   3       28.77       25.75      1.86 o 
   2   6   3       99.50      103.19      9.23 o 
   3   6   3        2.02        1.62      1.79 o 
   4   6   3        8.10        6.72      2.51 o 
   5   6   3       26.82       28.84      7.46 o 
   6   6   3        5.53       12.43      5.04 o 
   7   6   3       28.57       29.62     18.64 o 
   8   6   3        2.42       -6.42      6.42 o 
  -8   7   3       96.41      101.89      7.59 o 
  -7   7   3        2.80        0.49      3.90 o 
  -6   7   3      193.68      179.44      7.43 o 
  -5   7   3      682.12      740.18     17.17 o 
  -4   7   3      108.14       98.77      7.66 o 
  -3   7   3       43.27       40.61      5.40 o 
  -2   7   3       87.16       94.93      3.46 o 
  -1   7   3       67.77       65.55      7.40 o 
   0   7   3        0.10       -0.74      4.48 o 
   1   7   3       56.60       45.72      3.00 o 
   2   7   3        0.09       -3.23      6.00 o 
   3   7   3        0.23        2.21      4.03 o 
   4   7   3        4.63       -2.08      2.65 o 
   5   7   3       11.56       13.95      3.51 o 
   6   7   3       31.37       28.08     10.66 o 
   7   7   3        0.52       -0.18      5.63 o 
  -7   8   3        1.37       -1.71      4.68 o 
  -6   8   3      104.78      115.37      8.05 o 
  -5   8   3        6.63       -1.27      2.92 o 
  -4   8   3       54.56       56.04      4.21 o 
  -3   8   3       14.89       16.64      2.73 o 
  -2   8   3       18.54       18.78      5.64 o 
  -1   8   3       55.47       47.66      5.61 o 
   0   8   3        6.10        7.07      3.15 o 
   1   8   3        6.49        2.76      4.92 o 
   2   8   3       94.07       94.90      6.34 o 
   3   8   3        0.04       -1.32      4.47 o 
   4   8   3       12.45       21.18      7.96 o 
   5   8   3        0.67       -0.11      2.94 o 
   6   8   3       39.45       29.96     10.42 o 
  -6   9   3        0.91       13.50      5.67 o 
  -5   9   3       46.79       41.50      4.05 o 
  -4   9   3        2.24        5.13      3.25 o 
  -3   9   3       22.71       20.46      3.84 o 
  -2   9   3      129.11      103.27     16.22 o 
  -1   9   3      274.11      301.48     13.64 o 
   0   9   3       34.23       32.82      5.16 o 
   1   9   3        1.85        5.68      4.19 o 
   2   9   3        6.49        3.72      3.54 o 
   3   9   3       18.14       20.14      6.03 o 
   4   9   3       45.79       58.62      7.77 o 
   5   9   3        0.86       -4.91      7.90 o 
  -4  10   3        0.59       -5.40     12.21 o 
  -3  10   3        3.87        2.86     16.07 o 
  -2  10   3        1.93       -1.00      7.73 o 
  -1  10   3        3.15       18.54      6.41 o 
   0  10   3        0.55       13.88      5.77 o 
   1  10   3       14.97        4.47      7.78 o 
   2  10   3        4.89       -1.27      7.93 o 
   3  10   3        2.89       -2.34      7.95 o 
 -11   0   4        9.51        2.38      8.84 o 
 -10   0   4        0.25       -2.21      6.21 o 
  -9   0   4      127.38      102.04      8.36 o 
  -8   0   4      402.02      398.86     16.15 o 
  -7   0   4        0.13        0.37      4.74 o 
  -6   0   4       10.05       12.58      3.99 o 
  -5   0   4     1687.47     1899.81     48.02 o 
  -4   0   4      217.41      230.68      8.85 o 
  -3   0   4     1454.66     1322.12     31.89 o 
  -2   0   4       16.89        8.26      4.22 o 
  -1   0   4      188.17      214.24      8.83 o 
   0   0   4     3790.78     3420.37    104.00 o 
   1   0   4     2755.77     2550.21     65.24 o 
   2   0   4     6559.10     6295.30    120.18 o 
   3   0   4      660.81      624.10     17.52 o 
   4   0   4      707.46      656.83     18.00 o 
   5   0   4      810.05      792.18     25.46 o 
   6   0   4      911.79     1013.76    186.91 o 
   7   0   4        3.58        1.82      9.77 o 
   8   0   4        0.44        8.15     53.31 o 
   9   0   4        9.80       -3.50      7.66 o 
 -10   1   4       28.39       30.73      6.12 o 
  -9   1   4        1.25        2.34      4.44 o 
  -8   1   4      107.16      128.01      8.20 o 
  -7   1   4      118.12      107.19      5.08 o 
  -6   1   4       35.20       42.53      3.52 o 
  -5   1   4        0.34        3.53      2.23 o 
  -4   1   4        9.48        8.17      2.03 o 
  -3   1   4      424.22      402.68      8.77 o 
  -2   1   4       28.90       34.12      2.30 o 
  -1   1   4     2373.17     2221.25     32.26 o 
   0   1   4     7460.03     6907.62     90.22 o 
   1   1   4       78.96       76.03      3.41 o 
   2   1   4       18.96       20.58      5.44 o 
   3   1   4      197.86      212.24      9.66 o 
   4   1   4      375.23      356.89      8.53 o 
   5   1   4      403.76      407.06     11.82 o 
   6   1   4      468.26      477.47     35.39 o 
   7   1   4       74.86       57.65      5.49 o 
   8   1   4        4.81        4.77      3.98 o 
   9   1   4       31.76       36.62      6.28 o 
 -10   2   4       19.53       17.30      5.84 o 
  -9   2   4      114.85       96.36      7.91 o 
  -8   2   4      143.41      142.03      8.77 o 
  -7   2   4       25.08       31.86      3.42 o 
  -6   2   4        4.22        2.97      3.17 o 
  -5   2   4      283.84      303.40     10.54 o 
  -4   2   4      712.75      737.59     11.89 o 
  -3   2   4     1008.34     1018.41     17.31 o 
  -2   2   4       92.98       83.27      3.39 o 
  -1   2   4     1126.83     1077.03     23.54 o 
   0   2   4     1317.62     1333.73     18.62 o 
   1   2   4      591.91      626.47     11.26 o 
   2   2   4     1095.60     1140.15     27.89 o 
   3   2   4      305.05      304.02      7.36 o 
   4   2   4      107.10      113.12      4.29 o 
   5   2   4       68.43       51.00      5.21 o 
   6   2   4       42.58       39.99      4.33 o 
   7   2   4       35.93       33.34      3.99 o 
   8   2   4       18.82       22.94      9.78 o 
   9   2   4        0.00        6.77      4.43 o 
 -10   3   4       34.48       27.46     12.69 o 
  -9   3   4       15.11       11.05      5.40 o 
  -8   3   4        4.92        2.60      3.41 o 
  -7   3   4       46.25       47.02      3.77 o 
  -6   3   4        0.09       -0.18      2.32 o 
  -5   3   4      391.14      358.27      8.77 o 
  -4   3   4        0.17        2.58      1.95 o 
  -3   3   4      520.35      513.38     11.20 o 
  -2   3   4      108.26      113.57      6.63 o 
  -1   3   4     1181.65     1204.22     16.95 o 
   0   3   4     1257.65     1222.87     16.75 o 
   1   3   4        2.74        2.41      1.81 o 
   2   3   4      214.29      247.09      8.56 o 
   3   3   4      394.11      409.86     11.62 o 
   4   3   4        3.37        5.22      2.83 o 
   5   3   4        4.62        2.66      2.11 o 
   6   3   4       64.34       60.93      5.42 o 
   7   3   4       22.43       13.40      5.82 o 
   8   3   4       12.97        0.13      6.10 o 
   9   3   4       11.18       17.40      9.62 o 
 -10   4   4        6.38       12.76      7.67 o 
  -9   4   4        2.34       11.82      8.75 o 
  -8   4   4        2.79        6.79      2.99 o 
  -7   4   4       72.42       63.74      7.57 o 
  -6   4   4        1.90        1.91      3.75 o 
  -5   4   4      223.44      232.12      6.30 o 
  -4   4   4       25.40       34.22      4.20 o 
  -3   4   4      142.32      160.68      4.36 o 
  -2   4   4        0.92        2.75      1.73 o 
  -1   4   4       90.86       94.84      4.13 o 
   0   4   4      298.39      296.42     10.31 o 
   1   4   4      535.41      530.77     10.44 o 
   2   4   4      145.38      154.14      6.14 o 
   3   4   4        0.20        3.49      2.51 o 
   4   4   4       14.59       16.80      3.40 o 
   5   4   4        0.59        2.39      4.89 o 
   6   4   4      201.40      187.89      9.78 o 
   7   4   4        0.99        7.80     15.74 o 
   8   4   4        5.17       20.34     10.59 o 
   9   4   4       16.86       12.78     15.74 o 
  -9   5   4        0.00        2.79      5.71 o 
  -8   5   4       85.99       88.21      6.55 o 
  -7   5   4       57.35       64.56      5.30 o 
  -6   5   4      338.96      340.55     14.51 o 
  -5   5   4      682.67      731.43     14.03 o 
  -4   5   4       93.57       93.65      3.72 o 
  -3   5   4        0.10        3.82      2.06 o 
  -2   5   4       19.08       17.38      2.32 o 
  -1   5   4      661.16      640.53      9.58 o 
   0   5   4        2.55        7.73      2.46 o 
   1   5   4      142.93      150.21      4.71 o 
   2   5   4      260.24      284.16      6.16 o 
   3   5   4      256.28      281.70      7.38 o 
   4   5   4      108.82       92.77      7.62 o 
   5   5   4       22.89       24.84      4.23 o 
   6   5   4        3.33        5.58      4.50 o 
   7   5   4        2.30       13.21      4.87 o 
   8   5   4        0.00       -2.74      7.49 o 
  -9   6   4       25.48       27.39     12.34 o 
  -8   6   4       22.56       24.00      6.20 o 
  -7   6   4        0.72        2.53      4.31 o 
  -6   6   4       55.62       70.72      4.79 o 
  -5   6   4      112.99      106.68      6.25 o 
  -4   6   4       15.32       17.74      2.59 o 
  -3   6   4       93.51       89.47      4.46 o 
  -2   6   4        0.12        2.83      2.89 o 
  -1   6   4      425.49      457.15      7.81 o 
   0   6   4       42.33       39.45      3.37 o 
   1   6   4      285.30      292.20      7.00 o 
   2   6   4      166.25      171.53      7.22 o 
   3   6   4      186.66      182.16     10.31 o 
   4   6   4       35.70       38.09      3.65 o 
   5   6   4       12.33       10.21      3.39 o 
   6   6   4      241.59      231.30     10.03 o 
   7   6   4        1.23        8.81      6.14 o 
   8   6   4       14.79        3.28     12.52 o 
  -8   7   4        4.64       10.55      5.25 o 
  -7   7   4        0.61        3.36      4.09 o 
  -6   7   4       27.52       33.40      6.54 o 
  -5   7   4       46.50       45.75      3.66 o 
  -4   7   4       22.37       27.30      3.39 o 
  -3   7   4      162.01      152.03      9.85 o 
  -2   7   4      137.53      108.74      4.91 o 
  -1   7   4      152.03      150.61      5.43 o 
   0   7   4       64.81       59.67      2.77 o 
   1   7   4        7.44        3.14      2.23 o 
   2   7   4        1.27       -2.54      2.54 o 
   3   7   4       16.57       17.70      4.58 o 
   4   7   4       59.33       66.74      4.84 o 
   5   7   4        8.79       12.10      3.67 o 
   6   7   4       81.36       85.45      7.13 o 
   7   7   4       74.16       66.57     10.51 o 
  -7   8   4        0.13        5.80      8.68 o 
  -6   8   4        0.94        5.35      4.88 o 
  -5   8   4       29.88       29.35      9.31 o 
  -4   8   4       22.96       27.26      4.20 o 
  -3   8   4      130.44      148.93     10.95 o 
  -2   8   4       38.69       41.34      3.77 o 
  -1   8   4        0.28        1.26      4.46 o 
   0   8   4        0.01        3.53      3.21 o 
   1   8   4       15.32        7.79      4.42 o 
   2   8   4       21.98       20.45      3.61 o 
   3   8   4        0.44        4.84      4.37 o 
   4   8   4       20.79       28.86     21.17 o 
   5   8   4       36.92       20.61      9.86 o 
   6   8   4       83.02       82.50      9.21 o 
  -6   9   4        0.17        4.45      6.72 o 
  -5   9   4        3.37        6.96      5.35 o 
  -4   9   4        1.37        0.24      3.04 o 
  -3   9   4        0.05       -1.80      3.40 o 
  -2   9   4       20.47       26.51      9.67 o 
  -1   9   4       35.34       40.14     15.82 o 
   0   9   4       36.68       34.96      8.67 o 
   1   9   4        0.26       14.32      4.90 o 
   2   9   4      220.18      198.75     11.34 o 
   3   9   4      240.87      247.42     19.40 o 
   4   9   4       11.25        9.53      6.20 o 
  -4  10   4        9.14       16.10      6.34 o 
  -3  10   4       10.29        9.37      6.46 o 
  -2  10   4       35.59       32.95      6.79 o 
  -1  10   4       10.31        5.83     10.90 o 
   0  10   4       92.91       90.76      9.92 o 
   1  10   4       35.59       39.54     18.32 o 
   2  10   4        0.71       10.26      9.16 o 
 -11   1   5       13.82       21.30     10.10 o 
 -10   1   5       15.68       13.32      5.24 o 
  -9   1   5       22.21       22.48      6.39 o 
  -8   1   5       76.90       88.02      8.39 o 
  -7   1   5       48.74       53.53     10.97 o 
  -6   1   5       33.54       33.51      3.19 o 
  -5   1   5        1.60        3.59      4.20 o 
  -4   1   5      648.04      679.71     13.84 o 
  -3   1   5        5.57        5.12      2.51 o 
  -2   1   5     1607.77     1521.07     24.52 o 
  -1   1   5       20.70       21.26      2.79 o 
   0   1   5        6.84        5.79      2.65 o 
   1   1   5       48.76       49.70      4.62 o 
   2   1   5      216.65      237.53     18.44 o 
   3   1   5      114.19      116.26      7.01 o 
   4   1   5        0.04        7.07      5.48 o 
   5   1   5       24.45       31.13      3.58 o 
   6   1   5        0.34        3.48      4.72 o 
   7   1   5       37.11       29.57      4.26 o 
   8   1   5        8.42        5.90      4.17 o 
   9   1   5        7.36       16.99      6.06 o 
 -10   2   5        5.89       10.39      6.02 o 
  -9   2   5        5.95        3.92      5.75 o 
  -8   2   5       15.05       10.23      3.30 o 
  -7   2   5      160.89      164.59      6.07 o 
  -6   2   5      130.40      136.73      4.95 o 
  -5   2   5      672.92      665.30     13.78 o 
  -4   2   5       16.57       16.37      2.83 o 
  -3   2   5       89.50       84.31      3.75 o 
  -2   2   5      206.17      209.99      7.93 o 
  -1   2   5     1213.02     1194.42     19.95 o 
   0   2   5      126.63      136.17      4.14 o 
   1   2   5        4.78        3.59      3.16 o 
   2   2   5     1008.36     1016.24     31.93 o 
   3   2   5      257.31      262.94      6.84 o 
   4   2   5      192.57      194.22      8.02 o 
   5   2   5      252.94      260.50      8.55 o 
   6   2   5      278.95      310.08     10.71 o 
   7   2   5       30.57       31.10      4.89 o 
   8   2   5        7.20       13.40      7.36 o 
   9   2   5        0.52       20.99      8.67 o 
 -10   3   5        4.44       19.32      4.99 o 
  -9   3   5        0.33        0.92      3.94 o 
  -8   3   5        5.77        3.41      3.26 o 
  -7   3   5        8.58        8.85      2.73 o 
  -6   3   5      508.14      530.44     12.19 o 
  -5   3   5      406.55      428.64      9.87 o 
  -4   3   5       29.46       27.08      2.22 o 
  -3   3   5      450.46      479.14     12.10 o 
  -2   3   5     4369.89     4507.02     56.61 o 
  -1   3   5      858.96      831.04     13.98 o 
   0   3   5      492.92      505.95      8.73 o 
   1   3   5       28.11       22.36      5.34 o 
   2   3   5      279.83      314.70      7.53 o 
   3   3   5       12.09       14.75      3.34 o 
   4   3   5      129.88      129.69     10.84 o 
   5   3   5       76.37       68.66      4.18 o 
   6   3   5       11.20       12.22      2.95 o 
   7   3   5       15.90        8.71      4.95 o 
   8   3   5        1.40        7.77      3.58 o 
   9   3   5        0.00        7.57     13.49 o 
 -10   4   5        3.59        0.63      8.58 o 
  -9   4   5       11.28       13.08      3.81 o 
  -8   4   5       40.41       44.31      6.12 o 
  -7   4   5        4.93        6.31      2.95 o 
  -6   4   5      207.85      200.61      7.37 o 
  -5   4   5      703.60      737.63     12.87 o 
  -4   4   5        2.69       -0.17      2.19 o 
  -3   4   5        0.76        3.04      2.03 o 
  -2   4   5      695.79      767.66     10.92 o 
  -1   4   5     2512.14     2680.63     34.02 o 
   0   4   5      140.05      134.78      6.50 o 
   1   4   5       15.25       10.73      3.94 o 
   2   4   5       51.72       50.32      3.63 o 
   3   4   5      341.91      371.41      8.65 o 
   4   4   5        0.65       -0.26      3.24 o 
   5   4   5       38.98       24.03      4.36 o 
   6   4   5       18.34       14.58      4.96 o 
   7   4   5      132.36      125.57     13.70 o 
   8   4   5        1.55       -8.97      8.97 o 
  -9   5   5       11.79       24.94      6.75 o 
  -8   5   5        3.99        4.74      5.39 o 
  -7   5   5       25.51       23.66      2.83 o 
  -6   5   5      170.99      151.83      6.41 o 
  -5   5   5       24.88       22.38      4.00 o 
  -4   5   5       82.24       81.65      3.81 o 
  -3   5   5       55.98       59.77      8.23 o 
  -2   5   5      937.07      997.77     15.04 o 
  -1   5   5      112.74      122.10      5.45 o 
   0   5   5       18.92       16.41      3.76 o 
   1   5   5       87.49       95.83      3.43 o 
   2   5   5       68.12       74.24      3.21 o 
   3   5   5        9.65        5.77      2.19 o 
   4   5   5       27.39       32.67      2.49 o 
   5   5   5        1.42       -1.90      3.47 o 
   6   5   5        0.08        2.70      4.57 o 
   7   5   5       14.73       13.89      8.03 o 
   8   5   5        4.34       16.84     10.94 o 
  -9   6   5      102.79      102.83     10.28 o 
  -8   6   5        0.12        4.58      4.36 o 
  -7   6   5       48.16       49.01      6.95 o 
  -6   6   5      130.52      130.78      5.50 o 
  -5   6   5       38.52       44.94      3.64 o 
  -4   6   5        2.74        7.58      2.64 o 
  -3   6   5        0.59        0.93      2.13 o 
  -2   6   5        8.11        9.80      3.16 o 
  -1   6   5        0.01       -1.08      2.12 o 
   0   6   5       77.78       81.09      3.58 o 
   1   6   5      161.75      167.05      5.42 o 
   2   6   5       44.11       46.69      2.75 o 
   3   6   5        3.30        0.19      2.90 o 
   4   6   5        0.74       -3.00      3.00 o 
   5   6   5       19.32       15.69      4.97 o 
   6   6   5        4.48       -0.51      4.10 o 
   7   6   5       19.07       21.81      7.05 o 
  -8   7   5       72.73       65.38      7.52 o 
  -7   7   5        1.40       -1.18      5.30 o 
  -6   7   5        2.13        1.60      2.64 o 
  -5   7   5       45.73       45.18      4.71 o 
  -4   7   5       97.83       99.23      4.54 o 
  -3   7   5       15.93       12.39      2.51 o 
  -2   7   5      128.46      136.46      7.68 o 
  -1   7   5        0.02       -0.73      1.52 o 
   0   7   5      101.21       98.17      8.76 o 
   1   7   5      364.16      357.71      9.06 o 
   2   7   5      497.74      540.64     14.55 o 
   3   7   5        0.71        0.44      3.21 o 
   4   7   5       38.33       46.33      6.78 o 
   5   7   5       21.78       25.06      4.88 o 
   6   7   5        1.97       11.44      4.85 o 
  -7   8   5       16.28        6.09      5.73 o 
  -6   8   5       88.14      100.05     16.23 o 
  -5   8   5       64.04       55.84      7.34 o 
  -4   8   5      126.13      132.04     13.09 o 
  -3   8   5       25.43       23.16      4.79 o 
  -2   8   5        2.73        1.43      3.22 o 
  -1   8   5       19.89       19.21      6.11 o 
   0   8   5        7.71        8.81      4.76 o 
   1   8   5      240.80      241.24     11.04 o 
   2   8   5       27.76       27.59      2.05 o 
   3   8   5        3.41        6.97      5.18 o 
   4   8   5        1.94        3.38      9.95 o 
   5   8   5        0.00       11.13     18.37 o 
  -6   9   5        0.78        3.88      5.66 o 
  -5   9   5        4.76        0.04      4.17 o 
  -4   9   5       39.12       36.85      3.66 o 
  -3   9   5       71.70       68.26      6.32 o 
  -2   9   5       87.37       96.72      5.29 o 
  -1   9   5       74.52       76.18      6.69 o 
   0   9   5       54.70       49.49      8.54 o 
   1   9   5      285.08      305.52     10.33 o 
   2   9   5      230.23      245.26      9.51 o 
   3   9   5       16.12       12.34      6.19 o 
   4   9   5        2.14        3.21      7.29 o 
  -3  10   5       15.55       14.09      7.36 o 
  -2  10   5       19.49       25.20      9.36 o 
  -1  10   5        3.26       -7.34      7.34 o 
   0  10   5        6.55       12.56      7.99 o 
   1  10   5       13.52       14.05      9.46 o 
   2  10   5        0.01       -8.06      9.89 o 
 -11   0   6       34.69       55.33     12.66 o 
 -10   0   6        0.25       12.86      7.66 o 
  -9   0   6       17.89       11.85      5.61 o 
  -8   0   6       10.86       12.66      5.61 o 
  -7   0   6       15.66       11.44      5.35 o 
  -6   0   6       65.23       66.33      6.03 o 
  -5   0   6      213.24      209.32      9.91 o 
  -4   0   6        0.91        0.29      2.75 o 
  -3   0   6     1379.09     1370.46     46.92 o 
  -2   0   6      945.38      950.02     23.62 o 
  -1   0   6      857.68      825.48     42.70 o 
   0   0   6      314.12      298.99     16.90 o 
   1   0   6      226.40      200.26     10.69 o 
   2   0   6     4173.77     4245.25    239.15 o 
   3   0   6      781.19      802.97     30.17 o 
   4   0   6      152.43      150.93     16.33 o 
   5   0   6      122.16      109.64      7.61 o 
   6   0   6      344.16      378.83     19.21 o 
   7   0   6        0.52        5.98     10.66 o 
   8   0   6        9.20       14.85      7.72 o 
   9   0   6        2.08       -2.97      9.50 o 
 -11   1   6       32.09       32.89     11.08 o 
 -10   1   6        1.26        2.03      5.55 o 
  -9   1   6      179.34      173.12     10.07 o 
  -8   1   6       28.27       23.83      7.26 o 
  -7   1   6        4.78        3.63      2.51 o 
  -6   1   6      183.40      173.83      6.16 o 
  -5   1   6      256.08      247.18      6.33 o 
  -4   1   6       10.70       12.59      2.21 o 
  -3   1   6       15.67       18.77      3.53 o 
  -2   1   6      409.05      440.75     15.51 o 
  -1   1   6     1475.41     1505.98     26.42 o 
   0   1   6       43.43       45.94      3.35 o 
   1   1   6      945.00     1023.61     20.54 o 
   2   1   6       15.33       27.57      5.75 o 
   3   1   6        7.21        3.93      3.51 o 
   4   1   6      212.10      229.31      8.21 o 
   5   1   6      906.85      947.51     20.97 o 
   6   1   6      616.56      660.01     17.16 o 
   7   1   6      172.09      175.99      9.84 o 
   8   1   6       32.66       30.10      6.15 o 
   9   1   6       10.14        6.66      5.59 o 
 -10   2   6       13.25        9.39      6.94 o 
  -9   2   6        0.68        1.52      3.85 o 
  -8   2   6       56.44       65.64      6.70 o 
  -7   2   6       12.03       17.87      3.07 o 
  -6   2   6        0.03        3.67      3.19 o 
  -5   2   6        0.33        2.92      2.54 o 
  -4   2   6        0.02       -1.02      1.73 o 
  -3   2   6      859.83      834.00     16.05 o 
  -2   2   6      932.51      946.60     15.43 o 
  -1   2   6      184.23      184.27      9.23 o 
   0   2   6        7.02       11.61      2.82 o 
   1   2   6      147.51      141.81      7.71 o 
   2   2   6      202.96      218.16      9.55 o 
   3   2   6       51.61       59.90      7.81 o 
   4   2   6       12.94        9.93      3.97 o 
   5   2   6      107.55      108.68      5.27 o 
   6   2   6       11.90       12.26      3.52 o 
   7   2   6        2.69        6.71      4.62 o 
   8   2   6       22.73       21.78      5.98 o 
   9   2   6       36.93       35.96      9.28 o 
 -10   3   6       97.15       92.99      8.35 o 
  -9   3   6        8.45        9.56      4.11 o 
  -8   3   6       31.58       29.15      4.05 o 
  -7   3   6      132.56      119.89      5.82 o 
  -6   3   6       30.04       40.14      4.13 o 
  -5   3   6       14.28       12.18      3.85 o 
  -4   3   6       46.95       57.02      3.18 o 
  -3   3   6      251.48      213.60      6.22 o 
  -2   3   6        4.33        6.29      2.06 o 
  -1   3   6     1494.56     1436.26     21.91 o 
   0   3   6       13.88       19.66      2.36 o 
   1   3   6       97.15       99.47      5.41 o 
   2   3   6      278.14      276.12      8.77 o 
   3   3   6       23.17       24.23      3.52 o 
   4   3   6      237.92      243.70     10.60 o 
   5   3   6       16.89       20.09      3.16 o 
   6   3   6       21.04       16.99      4.41 o 
   7   3   6        6.99        7.08      3.51 o 
   8   3   6        8.75       28.08     13.27 o 
 -10   4   6       54.61       75.34     14.00 o 
  -9   4   6        5.05        8.66      4.20 o 
  -8   4   6       59.31       56.03      6.66 o 
  -7   4   6       86.19       97.28      5.15 o 
  -6   4   6      104.19       99.57      6.57 o 
  -5   4   6       13.77       10.67      2.70 o 
  -4   4   6       99.20       92.97      3.88 o 
  -3   4   6        9.51        9.62      4.44 o 
  -2   4   6       85.37       74.61      3.25 o 
  -1   4   6       30.04       26.67      2.58 o 
   0   4   6      191.89      202.22      5.25 o 
   1   4   6      180.77      199.38      8.42 o 
   2   4   6      120.63      128.37      9.68 o 
   3   4   6       62.22       59.74      3.62 o 
   4   4   6        2.89        8.28      3.84 o 
   5   4   6       21.35       24.81      3.42 o 
   6   4   6       40.66       39.85      5.35 o 
   7   4   6        8.05       13.13      6.05 o 
   8   4   6       75.90       56.20     11.23 o 
  -9   5   6        7.51       10.65     12.60 o 
  -8   5   6        3.35        9.99      3.14 o 
  -7   5   6       27.61       22.65      3.57 o 
  -6   5   6      329.35      345.14     11.07 o 
  -5   5   6      548.24      538.57     22.26 o 
  -4   5   6       77.27       86.43      3.76 o 
  -3   5   6      453.08      463.92      9.24 o 
  -2   5   6      798.01      866.84     13.93 o 
  -1   5   6       57.03       54.11      2.79 o 
   0   5   6       20.43       21.46      3.33 o 
   1   5   6       93.01       86.77      3.49 o 
   2   5   6        4.76        3.77      2.10 o 
   3   5   6      209.67      222.46      8.20 o 
   4   5   6       74.56       74.68      4.29 o 
   5   5   6      144.99      142.26     10.07 o 
   6   5   6        6.19       -0.43      4.81 o 
   7   5   6        5.69        1.18     15.25 o 
  -9   6   6        2.04        3.07      5.83 o 
  -8   6   6       13.36       12.14      8.81 o 
  -7   6   6       15.88       22.58      3.15 o 
  -6   6   6       96.99      105.31     12.32 o 
  -5   6   6       24.87       21.73      3.51 o 
  -4   6   6      257.75      258.87      7.41 o 
  -3   6   6        1.12        3.80      2.13 o 
  -2   6   6      171.47      182.24      4.98 o 
  -1   6   6       11.96       13.15      4.36 o 
   0   6   6       37.14       30.47      2.97 o 
   1   6   6      523.58      511.48     27.47 o 
   2   6   6      156.48      158.73      4.92 o 
   3   6   6       37.79       35.30      4.03 o 
   4   6   6       81.06       77.35      3.56 o 
   5   6   6       37.82       50.80      5.46 o 
   6   6   6       11.07        2.75      6.16 o 
   7   6   6        0.64        2.27      6.84 o 
  -8   7   6        0.46       -5.73      5.73 o 
  -7   7   6        0.59        2.82      4.70 o 
  -6   7   6       39.11       33.66      3.91 o 
  -5   7   6       21.48       19.67      3.77 o 
  -4   7   6        1.04        4.77      4.47 o 
  -3   7   6       17.35       17.61      2.54 o 
  -2   7   6        0.03        4.39      4.10 o 
  -1   7   6      295.35      312.34     10.33 o 
   0   7   6      232.67      251.82      7.22 o 
   1   7   6      222.12      217.68     13.55 o 
   2   7   6      111.70      120.64      9.74 o 
   3   7   6        1.16        0.46      2.36 o 
   4   7   6        9.87        7.41      5.05 o 
   5   7   6       37.46       36.85      5.77 o 
   6   7   6        6.28        6.54     12.49 o 
  -7   8   6        1.70        3.39      4.44 o 
  -6   8   6        2.23       12.59      4.78 o 
  -5   8   6        0.71       -2.91      2.91 o 
  -4   8   6       26.49       23.27      2.57 o 
  -3   8   6      141.55      145.08     10.99 o 
  -2   8   6       53.95       53.38      2.57 o 
  -1   8   6       40.88       44.75      3.31 o 
   0   8   6        0.39        7.37      3.44 o 
   1   8   6        2.79        2.68      3.84 o 
   2   8   6       26.31       17.89      3.96 o 
   3   8   6       10.69        3.64      7.81 o 
   4   8   6       32.61       46.23     16.09 o 
   5   8   6        3.14       10.86     18.89 o 
  -5   9   6        0.86        8.22      4.29 o 
  -4   9   6       13.66       20.93      6.19 o 
  -3   9   6        3.32       -3.87      4.00 o 
  -2   9   6       39.74       43.14      4.57 o 
  -1   9   6        1.57        6.01      5.04 o 
   0   9   6       17.46       11.64      6.36 o 
   1   9   6       22.45       27.24      4.70 o 
   2   9   6       26.44       28.49      5.28 o 
   3   9   6        3.69        2.57      5.73 o 
   4   9   6        0.86       15.51      7.69 o 
  -3  10   6       34.16       47.24     10.19 o 
  -2  10   6       31.39       15.91      7.39 o 
  -1  10   6       40.81       37.32     12.96 o 
   0  10   6        1.75      -11.63     11.63 o 
   1  10   6        2.50       -2.34     11.26 o 
 -10   1   7       59.86       62.64      5.96 o 
  -9   1   7       48.16       49.62      5.84 o 
  -8   1   7       54.58       47.90      6.94 o 
  -7   1   7      128.31      134.03      5.56 o 
  -6   1   7       13.61       14.94      2.37 o 
  -5   1   7       17.73       27.91      2.68 o 
  -4   1   7       99.70      106.21      4.57 o 
  -3   1   7      122.46      127.77      4.76 o 
  -2   1   7       51.47       47.07      7.12 o 
  -1   1   7       17.78       31.58      2.94 o 
   0   1   7       43.02       44.64      3.66 o 
   1   1   7      182.13      183.24      9.41 o 
   2   1   7       35.16       43.54      6.43 o 
   3   1   7       39.66       44.00      3.72 o 
   4   1   7       76.93       84.25      7.00 o 
   5   1   7      392.31      407.77     12.29 o 
   6   1   7        6.32        6.86      6.76 o 
   7   1   7        0.43       -3.23      5.41 o 
   8   1   7        2.82        0.30      5.88 o 
 -10   2   7        0.51        9.50      7.27 o 
  -9   2   7       11.50       13.73      4.04 o 
  -8   2   7        0.00        2.51      3.26 o 
  -7   2   7       82.03       77.60      5.09 o 
  -6   2   7      707.16      745.39     22.91 o 
  -5   2   7       85.72       93.30      4.37 o 
  -4   2   7       40.63       46.44      2.87 o 
  -3   2   7       15.24       24.26      2.53 o 
  -2   2   7      143.55      155.13      5.37 o 
  -1   2   7        6.74        6.40      2.32 o 
   0   2   7      566.44      564.65     12.43 o 
   1   2   7       42.51       47.35      3.86 o 
   2   2   7       61.70       74.71     12.06 o 
   3   2   7       58.53       53.59      6.45 o 
   4   2   7      106.77      104.61      6.02 o 
   5   2   7       49.92       55.16      7.20 o 
   6   2   7      118.12      115.90      6.48 o 
   7   2   7        3.57       -1.06      4.26 o 
   8   2   7       66.63       80.32      8.08 o 
 -10   3   7        4.46       -0.10      7.05 o 
  -9   3   7        5.79       10.58      5.64 o 
  -8   3   7       48.74       54.81      4.97 o 
  -7   3   7       10.29       14.70      3.22 o 
  -6   3   7      309.88      318.06     11.68 o 
  -5   3   7      122.19      128.58      5.67 o 
  -4   3   7       10.78        5.95      3.50 o 
  -3   3   7       57.25       62.81      3.74 o 
  -2   3   7      684.75      731.76     16.40 o 
  -1   3   7       18.53       20.12      2.88 o 
   0   3   7       42.36       47.17      3.43 o 
   1   3   7        6.27        1.96      4.46 o 
   2   3   7       92.19       95.48      5.53 o 
   3   3   7       45.96       39.70      4.01 o 
   4   3   7      270.56      253.66     12.08 o 
   5   3   7      598.63      615.92     33.78 o 
   6   3   7        9.12        5.68      4.45 o 
   7   3   7        0.04        1.61      4.57 o 
   8   3   7        5.23       12.46      8.48 o 
 -10   4   7        5.61       15.73     23.73 o 
  -9   4   7       13.65       19.48      9.52 o 
  -8   4   7       11.33       11.06      3.98 o 
  -7   4   7      155.24      128.27      5.95 o 
  -6   4   7     1143.46     1225.26     24.92 o 
  -5   4   7       96.69       91.34      4.53 o 
  -4   4   7       54.24       48.96      3.72 o 
  -3   4   7       69.29       69.03      7.33 o 
  -2   4   7      905.80      896.68     14.75 o 
  -1   4   7       22.10       25.41      2.87 o 
   0   4   7       12.09       20.95      3.41 o 
   1   4   7       91.12       96.96      4.34 o 
   2   4   7       16.47       20.80      3.24 o 
   3   4   7       14.79       16.76      3.54 o 
   4   4   7      108.22       98.13      6.22 o 
   5   4   7       60.11       68.74      8.71 o 
   6   4   7        9.87       11.85      6.59 o 
   7   4   7        1.84       17.59      6.95 o 
   8   4   7        9.72       15.94     14.58 o 
  -9   5   7       48.52       44.35      4.94 o 
  -8   5   7        5.22        1.54      3.82 o 
  -7   5   7       11.87       12.41      3.59 o 
  -6   5   7      194.57      192.04      6.71 o 
  -5   5   7       25.33       19.33      4.12 o 
  -4   5   7       58.90       71.47      7.47 o 
  -3   5   7       71.16       63.43      5.52 o 
  -2   5   7       15.27       13.09      2.25 o 
  -1   5   7        0.13       -1.05      1.93 o 
   0   5   7       51.67       59.40      6.43 o 
   1   5   7      282.19      290.97     10.37 o 
   2   5   7        7.82        5.77      2.45 o 
   3   5   7        3.27        5.95      2.61 o 
   4   5   7       82.43       73.20      6.15 o 
   5   5   7       84.48       72.10      3.48 o 
   6   5   7        3.61        0.01      5.00 o 
   7   5   7        1.90       -3.96      9.75 o 
  -9   6   7        0.72        1.34     11.02 o 
  -8   6   7        0.13       -3.62      3.62 o 
  -7   6   7       71.78       56.67      7.31 o 
  -6   6   7       90.25       86.07      4.72 o 
  -5   6   7       59.11       55.32      4.27 o 
  -4   6   7        0.32       -2.39      2.39 o 
  -3   6   7      566.06      562.17     19.89 o 
  -2   6   7      519.64      523.49     15.60 o 
  -1   6   7        2.56        1.66      1.95 o 
   0   6   7        0.01       -2.40      3.33 o 
   1   6   7      652.31      639.25     22.81 o 
   2   6   7      116.85      110.08      4.65 o 
   3   6   7        6.30        8.68      3.24 o 
   4   6   7        6.20        3.20      3.07 o 
   5   6   7       11.30        9.53      4.51 o 
   6   6   7        0.64       -0.87     11.39 o 
  -8   7   7        4.12        6.25      6.94 o 
  -7   7   7        7.45       10.32      5.39 o 
  -6   7   7       16.42       22.04      5.14 o 
  -5   7   7        9.46       10.07      3.27 o 
  -4   7   7       59.08       49.31      3.94 o 
  -3   7   7      338.46      339.19      8.68 o 
  -2   7   7      200.88      201.69     10.67 o 
  -1   7   7       48.52       38.06      3.41 o 
   0   7   7       71.44       66.08      4.19 o 
   1   7   7      395.72      444.90     12.15 o 
   2   7   7       76.96       67.42      8.94 o 
   3   7   7       18.39       15.78      2.86 o 
   4   7   7        2.14        2.94      2.81 o 
   5   7   7        1.41        4.27      6.52 o 
   6   7   7       11.78        2.73     16.27 o 
  -7   8   7        2.40        4.62      8.26 o 
  -6   8   7       31.16       28.97      5.04 o 
  -5   8   7        2.01        2.14      2.83 o 
  -4   8   7        5.56        8.09      2.89 o 
  -3   8   7       90.67       90.31      6.13 o 
  -2   8   7       57.74       50.54      4.86 o 
  -1   8   7       21.96       22.20      6.09 o 
   0   8   7        5.96        3.97      3.47 o 
   1   8   7      520.96      539.43     21.18 o 
   2   8   7      159.07      165.74      7.25 o 
   3   8   7       47.20       56.08     16.07 o 
   4   8   7       27.55       26.53     16.13 o 
   5   8   7        4.65        2.09      6.76 o 
  -5   9   7        0.00       -3.01      8.82 o 
  -4   9   7        3.51        4.52      9.34 o 
  -3   9   7        0.77       -6.86      8.01 o 
  -2   9   7       31.05       34.02      5.85 o 
  -1   9   7      104.45       94.22      6.28 o 
   0   9   7        3.76        7.01      3.29 o 
   1   9   7        0.34        6.09      4.35 o 
   2   9   7       11.35        4.79      4.73 o 
   3   9   7       16.99       13.41      6.41 o 
  -2  10   7        1.55       -7.38      7.38 o 
  -1  10   7       14.84       14.52     11.46 o 
   0  10   7        9.71        1.66      7.70 o 
 -10   0   8       21.61       14.33     10.18 o 
  -9   0   8       21.69       21.06      4.77 o 
  -8   0   8      349.53      394.41     14.32 o 
  -7   0   8      215.96      239.09     12.55 o 
  -6   0   8      183.20      172.65      9.22 o 
  -5   0   8       59.92       51.67      5.94 o 
  -4   0   8       39.73       43.30      6.41 o 
  -3   0   8       11.17       18.41      1.90 o 
  -2   0   8       38.89       49.83      9.12 o 
  -1   0   8      126.52      153.56     20.79 o 
   0   0   8       96.58      122.42      8.95 o 
   1   0   8      775.84      898.82     28.27 o 
   2   0   8       65.23       51.38      8.88 o 
   3   0   8      337.91      305.06     13.28 o 
   4   0   8      241.02      251.52     13.31 o 
   5   0   8       45.34       43.78     17.34 o 
   6   0   8        1.05        4.59      6.18 o 
   7   0   8       34.34       34.20     21.11 o 
   8   0   8       46.76       21.44     13.78 o 
 -10   1   8        0.98        5.18     12.97 o 
  -9   1   8        3.68        3.40      2.57 o 
  -8   1   8       17.96        9.68      3.61 o 
  -7   1   8       11.22        9.67      3.58 o 
  -6   1   8        0.15       -1.73      4.17 o 
  -5   1   8       52.32       55.24      5.17 o 
  -4   1   8      903.62      916.85     20.92 o 
  -3   1   8      116.85      100.63      4.53 o 
  -2   1   8     1050.96     1111.02     22.65 o 
  -1   1   8        7.56        4.16      2.81 o 
   0   1   8      447.48      469.72     11.80 o 
   1   1   8      935.39      977.27     20.11 o 
   2   1   8       43.21       46.88      4.78 o 
   3   1   8       62.24       61.27      5.15 o 
   4   1   8       18.07       10.86      4.65 o 
   5   1   8       20.19       14.49      4.72 o 
   6   1   8        5.57        7.90      5.20 o 
   7   1   8        0.85       -7.24     11.80 o 
   8   1   8        0.78        5.28     10.66 o 
 -10   2   8        0.07       -2.81      6.61 o 
  -9   2   8        0.07       -2.95      3.70 o 
  -8   2   8      261.49      262.26     10.44 o 
  -7   2   8      366.85      361.06      9.95 o 
  -6   2   8      329.96      328.60     15.92 o 
  -5   2   8       35.97       34.46      6.18 o 
  -4   2   8        2.01       -0.97      1.79 o 
  -3   2   8       67.29       67.30      3.23 o 
  -2   2   8      182.67      196.93      8.45 o 
  -1   2   8      616.76      591.15     18.21 o 
   0   2   8      532.36      559.31     14.39 o 
   1   2   8       43.98       44.57      3.66 o 
   2   2   8        2.34        6.10      4.58 o 
   3   2   8       29.64       37.33      6.10 o 
   4   2   8        2.82        1.32      2.86 o 
   5   2   8      106.98      120.75     10.07 o 
   6   2   8      100.76       86.84      7.25 o 
   7   2   8       10.54        9.27      6.26 o 
   8   2   8        7.75       10.37      6.36 o 
 -10   3   8      142.87      162.40     17.41 o 
  -9   3   8       66.21       73.79      8.71 o 
  -8   3   8      128.03      126.28      9.86 o 
  -7   3   8      189.04      212.37      8.10 o 
  -6   3   8       38.65       27.67      8.14 o 
  -5   3   8       32.99       24.53      2.96 o 
  -4   3   8       37.91       32.91      2.87 o 
  -3   3   8       23.96       17.69      2.69 o 
  -2   3   8       97.87      111.56      4.60 o 
  -1   3   8        9.98       18.15      2.74 o 
   0   3   8       31.16       36.04      6.13 o 
   1   3   8      366.52      388.90     13.22 o 
   2   3   8       15.83       11.72      4.70 o 
   3   3   8       18.26        9.75      8.84 o 
   4   3   8      186.45      188.06      7.51 o 
   5   3   8       51.42       52.83      8.90 o 
   6   3   8       71.08       71.82      9.41 o 
   7   3   8       20.31       18.23      6.32 o 
   8   3   8      109.26      148.05     14.58 o 
 -10   4   8       11.24       10.65     10.95 o 
  -9   4   8        2.00        5.72      4.27 o 
  -8   4   8       33.59       27.57      7.21 o 
  -7   4   8       45.71       51.58      6.15 o 
  -6   4   8        4.89        1.21      3.15 o 
  -5   4   8      301.24      303.67      9.39 o 
  -4   4   8        0.06        0.71      3.60 o 
  -3   4   8       63.81       67.82      4.69 o 
  -2   4   8      103.78      102.45      4.19 o 
  -1   4   8       85.60       96.03      4.76 o 
   0   4   8        7.89       11.29      2.37 o 
   1   4   8      375.63      393.92      9.86 o 
   2   4   8       12.00       13.91      3.18 o 
   3   4   8        2.91       -0.70      3.32 o 
   4   4   8       35.38       34.92      3.72 o 
   5   4   8        0.02       -1.11      3.65 o 
   6   4   8       49.71       61.16     10.79 o 
   7   4   8        3.60       18.00      7.53 o 
  -9   5   8       16.18       15.22      9.43 o 
  -8   5   8        2.08        1.94      4.01 o 
  -7   5   8        2.38        6.10      4.44 o 
  -6   5   8       49.98       52.21      7.59 o 
  -5   5   8        0.18        0.23      2.45 o 
  -4   5   8      129.48      124.94      5.00 o 
  -3   5   8      696.82      695.76     13.68 o 
  -2   5   8      144.04      147.38      8.70 o 
  -1   5   8        0.38       -0.79      4.59 o 
   0   5   8      453.70      481.39     10.17 o 
   1   5   8        6.57        5.00      5.50 o 
   2   5   8       31.11       32.34      4.56 o 
   3   5   8        0.17        0.66      2.76 o 
   4   5   8        0.21        6.56      5.72 o 
   5   5   8        5.39       14.71      6.26 o 
   6   5   8       99.19      100.54     11.65 o 
   7   5   8       10.35        7.67     11.48 o 
  -8   6   8        0.46        0.81      3.36 o 
  -7   6   8       38.86       23.50      4.52 o 
  -6   6   8       45.73       38.57      4.55 o 
  -5   6   8       76.97       81.06      4.49 o 
  -4   6   8       70.95       68.12      4.02 o 
  -3   6   8      412.18      432.74      9.77 o 
  -2   6   8      372.63      376.61     14.38 o 
  -1   6   8       27.78       22.99      2.65 o 
   0   6   8       44.25       47.62      5.98 o 
   1   6   8      436.30      469.11     11.07 o 
   2   6   8       14.74       17.46      3.76 o 
   3   6   8       97.53       96.94      5.58 o 
   4   6   8      185.04      185.72      7.58 o 
   5   6   8       42.75       38.55      9.62 o 
   6   6   8       11.32       26.73     18.43 o 
  -8   7   8        1.60       -2.82      8.06 o 
  -7   7   8        1.83        2.17      4.64 o 
  -6   7   8       62.31       48.76      5.25 o 
  -5   7   8        1.55        1.41      3.28 o 
  -4   7   8        9.12        4.60      3.11 o 
  -3   7   8        7.89        7.65      2.72 o 
  -2   7   8        4.75        6.18      3.99 o 
  -1   7   8       54.40       58.58      4.35 o 
   0   7   8        6.17        5.00      2.97 o 
   1   7   8      138.36      130.43     10.64 o 
   2   7   8      139.52      148.78     10.91 o 
   3   7   8        6.90        4.53      4.25 o 
   4   7   8        1.14        2.62      3.25 o 
   5   7   8        2.07       21.10     31.01 o 
  -6   8   8       13.05       10.28      4.70 o 
  -5   8   8        2.30       -3.82      7.61 o 
  -4   8   8       60.93       65.73      4.40 o 
  -3   8   8       61.49       50.71      6.26 o 
  -2   8   8       63.53       56.62      7.68 o 
  -1   8   8      126.62      125.46     10.56 o 
   0   8   8        1.65       -1.01      3.04 o 
   1   8   8       12.88       10.23      3.43 o 
   2   8   8       11.50        5.72      4.43 o 
   3   8   8        3.00        8.58     22.60 o 
   4   8   8        9.04        0.29     14.44 o 
  -5   9   8       25.78       23.94      6.66 o 
  -4   9   8        4.14       -4.88      4.88 o 
  -3   9   8        0.45       -4.72      5.58 o 
  -2   9   8        0.62       -3.07      4.40 o 
  -1   9   8        3.12        5.69      4.52 o 
   0   9   8       52.38       50.85      4.06 o 
   1   9   8       31.54       15.17      4.01 o 
   2   9   8       12.06       16.37     14.31 o 
 -10   1   9        4.50       16.23      6.80 o 
  -9   1   9        7.23        9.20      2.60 o 
  -8   1   9       40.43       33.52      7.04 o 
  -7   1   9      250.20      273.37     21.34 o 
  -6   1   9      169.70      150.50      7.91 o 
  -5   1   9      228.98      232.21     11.43 o 
  -4   1   9      152.75      156.96      7.77 o 
  -3   1   9       19.64       37.49      7.22 o 
  -2   1   9       22.23       36.71      3.51 o 
  -1   1   9      201.19      210.24     12.16 o 
   0   1   9       13.12       13.57      4.23 o 
   1   1   9        0.95        1.56      2.97 o 
   2   1   9       10.12       13.60      4.10 o 
   3   1   9        3.23        8.78      3.66 o 
   4   1   9        1.11       -0.22      4.68 o 
   5   1   9        1.61        2.77      3.91 o 
   6   1   9        1.41        4.55      4.27 o 
   7   1   9       68.33       78.78     13.36 o 
   8   1   9       14.30       14.77      8.55 o 
 -10   2   9        1.79        1.96      6.16 o 
  -9   2   9        2.07        7.97      3.57 o 
  -8   2   9       35.75       27.47      3.72 o 
  -7   2   9       39.33       36.84      3.31 o 
  -6   2   9       25.56       20.97      2.87 o 
  -5   2   9      106.38      117.55      5.12 o 
  -4   2   9       12.20       12.15      1.92 o 
  -3   2   9       15.24       11.61      3.86 o 
  -2   2   9       53.65       57.56      6.18 o 
  -1   2   9      105.74      115.75      5.72 o 
   0   2   9      368.20      348.34     11.15 o 
   1   2   9      406.43      428.91     11.07 o 
   2   2   9      405.83      438.97     13.10 o 
   3   2   9       12.94       13.18      6.54 o 
   4   2   9      191.76      189.61      7.97 o 
   5   2   9       36.22       28.44      4.32 o 
   6   2   9       77.60       93.83     15.75 o 
   7   2   9        0.87        8.09      8.34 o 
 -10   3   9        1.59        7.78      7.79 o 
  -9   3   9       11.04       16.86      4.25 o 
  -8   3   9       10.89       12.86      3.68 o 
  -7   3   9      315.80      329.31     15.17 o 
  -6   3   9      280.65      270.64     10.72 o 
  -5   3   9        8.14       11.59      2.60 o 
  -4   3   9       44.58       49.60      3.40 o 
  -3   3   9        0.06        6.72      2.04 o 
  -2   3   9        0.06        0.59      2.57 o 
  -1   3   9      113.15      114.49      7.55 o 
   0   3   9      757.48      792.55     15.78 o 
   1   3   9        2.03       -1.19      4.26 o 
   2   3   9        0.56       11.95      3.89 o 
   3   3   9       83.70       77.41      5.60 o 
   4   3   9      160.53      130.64      9.54 o 
   5   3   9        0.87        7.77      4.33 o 
   6   3   9        1.92       -4.24      4.24 o 
   7   3   9       41.92       38.71      6.48 o 
  -9   4   9        0.49       -6.05      6.05 o 
  -8   4   9        0.62        3.55      3.90 o 
  -7   4   9       21.82       16.66      4.52 o 
  -6   4   9       73.95       78.61      5.28 o 
  -5   4   9       10.85        7.22      2.72 o 
  -4   4   9       85.31       88.27      5.06 o 
  -3   4   9       10.97       15.39      6.60 o 
  -2   4   9       59.93       52.54      3.42 o 
  -1   4   9      171.80      167.71      5.70 o 
   0   4   9      288.43      306.53      8.64 o 
   1   4   9      556.69      591.12     13.74 o 
   2   4   9        0.15        1.26      3.47 o 
   3   4   9       49.91       54.21      4.90 o 
   4   4   9      408.55      385.74     13.17 o 
   5   4   9      241.32      252.66      9.85 o 
   6   4   9       24.21       25.13     17.95 o 
   7   4   9       26.32       37.79      8.32 o 
  -9   5   9       16.36        8.04      6.34 o 
  -8   5   9       40.88       52.87      7.40 o 
  -7   5   9        4.06       10.40      3.80 o 
  -6   5   9       78.53       79.00      5.27 o 
  -5   5   9       15.85       14.24      4.09 o 
  -4   5   9       12.32        8.28      2.70 o 
  -3   5   9      238.35      259.23      7.44 o 
  -2   5   9      136.26      140.85      8.36 o 
  -1   5   9       44.78       49.45      3.73 o 
   0   5   9        0.16       12.49      2.71 o 
   1   5   9      148.12      133.11      7.67 o 
   2   5   9       11.41       12.86      4.31 o 
   3   5   9       19.63       19.34      5.85 o 
   4   5   9       35.74       33.10      7.20 o 
   5   5   9        0.17        4.59      4.23 o 
   6   5   9        4.36       10.46     19.67 o 
  -8   6   9       20.76       22.60      4.97 o 
  -7   6   9        0.41       -0.15      4.70 o 
  -6   6   9        2.32        1.01      3.10 o 
  -5   6   9       16.73       19.11      3.42 o 
  -4   6   9       98.39       76.08      4.45 o 
  -3   6   9      192.15      172.19     11.45 o 
  -2   6   9        7.21        5.07      2.88 o 
  -1   6   9       25.66       24.49      2.91 o 
   0   6   9      268.59      287.97     11.05 o 
   1   6   9      287.52      287.04      9.08 o 
   2   6   9       10.36        9.47      4.54 o 
   3   6   9       14.22       22.22      3.86 o 
   4   6   9       63.38       62.84      5.10 o 
   5   6   9       37.94       23.14      6.71 o 
   6   6   9        0.20        3.61      9.77 o 
  -7   7   9       15.57       26.94      5.05 o 
  -6   7   9       17.00        8.73      8.38 o 
  -5   7   9        3.90       13.50      3.71 o 
  -4   7   9       48.21       32.25      5.80 o 
  -3   7   9      426.78      422.79     10.32 o 
  -2   7   9      211.93      202.35     13.72 o 
  -1   7   9        4.21        7.73      3.91 o 
   0   7   9      129.37      127.69      5.72 o 
   1   7   9       68.38       63.21     13.02 o 
   2   7   9        7.86       13.64      3.69 o 
   3   7   9        4.70        2.38      3.30 o 
   4   7   9        0.42       -6.13      7.67 o 
   5   7   9        6.30        1.98      8.07 o 
  -6   8   9        0.43        1.60      5.54 o 
  -5   8   9        2.42        1.61      9.90 o 
  -4   8   9      343.90      333.48      9.95 o 
  -3   8   9      289.53      291.05      8.51 o 
  -2   8   9       36.36       27.78      4.05 o 
  -1   8   9        0.14       -0.19      3.13 o 
   0   8   9       98.15       76.36      5.45 o 
   1   8   9       60.53       59.04      5.08 o 
   2   8   9       26.63       22.72      4.69 o 
   3   8   9       17.12        3.92     14.09 o 
  -4   9   9        8.40        0.07      4.83 o 
  -3   9   9       62.04       55.59     17.41 o 
  -2   9   9       12.53        5.80      4.97 o 
  -1   9   9      105.69      113.49     10.37 o 
   0   9   9       27.01       22.89      4.77 o 
   1   9   9        6.13        5.51      3.89 o 
 -10   0  10        0.69       -9.59      9.59 o 
  -9   0  10       26.01       28.38      8.72 o 
  -8   0  10      174.00      176.40     16.81 o 
  -7   0  10        0.18        7.72      5.94 o 
  -6   0  10      547.67      635.04     24.59 o 
  -5   0  10      210.93      217.38     15.09 o 
  -4   0  10      303.91      285.21     16.45 o 
  -3   0  10        2.27        5.35      2.91 o 
  -2   0  10      253.82      249.33     11.06 o 
  -1   0  10     1306.71     1323.43     66.14 o 
   0   0  10       53.97       53.86      7.96 o 
   1   0  10       10.22       20.98     10.75 o 
   2   0  10       19.36       14.94      5.93 o 
   3   0  10       13.93        9.24     20.52 o 
   4   0  10       32.20       39.19     11.26 o 
   5   0  10       80.10       57.42     17.02 o 
   6   0  10      234.97      225.83     15.18 o 
   7   0  10        9.27        5.35      9.50 o 
 -10   1  10        0.85       -6.85      7.37 o 
  -9   1  10        3.40        2.20      5.84 o 
  -8   1  10      246.03      259.39     12.21 o 
  -7   1  10      916.66      989.29     27.23 o 
  -6   1  10       93.88       96.96      7.02 o 
  -5   1  10       62.48       66.66      6.83 o 
  -4   1  10      782.85      840.02     33.85 o 
  -3   1  10      922.81     1010.15     36.76 o 
  -2   1  10      311.41      314.19      9.27 o 
  -1   1  10       76.07       64.21      5.13 o 
   0   1  10      504.67      555.36     17.40 o 
   1   1  10      211.17      220.01     13.08 o 
   2   1  10       53.86       69.45      5.13 o 
   3   1  10       90.60       81.05      8.60 o 
   4   1  10       93.07       83.92      6.58 o 
   5   1  10       41.29       39.79      9.77 o 
   6   1  10        9.59       14.29      7.01 o 
   7   1  10       88.81       71.96     12.59 o 
 -10   2  10        0.10       11.95     20.85 o 
  -9   2  10        4.19        7.70      5.06 o 
  -8   2  10        7.84        1.36     11.23 o 
  -7   2  10       27.81       34.21      5.83 o 
  -6   2  10      553.90      572.04     18.42 o 
  -5   2  10       11.56       15.25      4.26 o 
  -4   2  10       24.93       25.62      8.94 o 
  -3   2  10        5.39        6.29      3.12 o 
  -2   2  10       78.54       85.33      5.53 o 
  -1   2  10      431.14      408.06     12.01 o 
   0   2  10       27.06       27.84      4.15 o 
   1   2  10       27.37       30.66      5.07 o 
   2   2  10       68.56       79.23      5.17 o 
   3   2  10       26.24       40.91      8.66 o 
   4   2  10       14.84       22.06      4.36 o 
   5   2  10       15.96       15.54      9.35 o 
   6   2  10        5.44       -2.39      4.34 o 
   7   2  10        3.08       -3.33      8.36 o 
 -10   3  10        8.12       -4.82      8.72 o 
  -9   3  10       82.28       73.96      7.79 o 
  -8   3  10        5.12        5.64      3.65 o 
  -7   3  10        0.67       -1.05      4.92 o 
  -6   3  10       24.54       17.61      3.41 o 
  -5   3  10       43.52       37.57      3.19 o 
  -4   3  10      148.17      136.51      5.35 o 
  -3   3  10      117.31      107.51      4.97 o 
  -2   3  10        0.46       -0.93      3.48 o 
  -1   3  10       11.22        7.22      3.30 o 
   0   3  10        0.18       -4.06      4.06 o 
   1   3  10       36.99       35.00      3.82 o 
   2   3  10       68.85       71.89      5.85 o 
   3   3  10        8.28       11.13      6.16 o 
   4   3  10        0.34       -3.25      3.25 o 
   5   3  10        0.00       -2.14      7.60 o 
   6   3  10        1.35        5.07      6.10 o 
   7   3  10        1.45       -8.48      8.70 o 
  -9   4  10        3.65        7.54      5.14 o 
  -8   4  10        6.02        9.20      4.11 o 
  -7   4  10        9.58        2.67      4.52 o 
  -6   4  10       86.21       84.41      5.11 o 
  -5   4  10       43.39       40.21      7.10 o 
  -4   4  10      103.65       89.01      5.20 o 
  -3   4  10       16.57       21.24      3.53 o 
  -2   4  10        5.89        6.24      3.28 o 
  -1   4  10      190.97      182.18      6.01 o 
   0   4  10      139.81      135.61      5.71 o 
   1   4  10        2.48        5.30      3.34 o 
   2   4  10       43.40       51.13      8.83 o 
   3   4  10      132.22      145.57      7.81 o 
   4   4  10       85.53       84.37      6.91 o 
   5   4  10        5.14        0.10     10.81 o 
   6   4  10        2.63        6.27      4.82 o 
  -9   5  10        0.13        7.19     11.88 o 
  -8   5  10       61.33       48.59      7.83 o 
  -7   5  10      127.21      135.10      9.55 o 
  -6   5  10       14.73        4.81      3.53 o 
  -5   5  10      105.90      102.92      5.76 o 
  -4   5  10      166.50      155.72      6.51 o 
  -3   5  10       21.78       16.66      3.10 o 
  -2   5  10       49.62       57.22      3.96 o 
  -1   5  10       77.34       74.95      5.84 o 
   0   5  10      212.32      214.11      7.04 o 
   1   5  10        6.85        3.30      3.76 o 
   2   5  10       63.95       64.02      7.05 o 
   3   5  10       69.28       79.30      5.49 o 
   4   5  10       11.38       12.30      3.63 o 
   5   5  10        0.93       -1.88      4.35 o 
   6   5  10       33.62       24.70     12.36 o 
  -8   6  10        1.39       -2.81      4.52 o 
  -7   6  10        1.00        6.21      4.10 o 
  -6   6  10        0.23        0.52      3.73 o 
  -5   6  10        0.01        7.62      3.21 o 
  -4   6  10      100.62       94.92      5.36 o 
  -3   6  10        0.59       -2.25      2.86 o 
  -2   6  10       18.46       24.00      3.59 o 
  -1   6  10      176.73      176.55     10.63 o 
   0   6  10      146.01      135.90      7.49 o 
   1   6  10        0.00        2.64      3.11 o 
   2   6  10        1.51        2.07      3.14 o 
   3   6  10      126.22      134.32     11.78 o 
   4   6  10      162.11      173.52      8.19 o 
   5   6  10       19.27       21.75      7.37 o 
  -7   7  10       61.25       52.92      6.22 o 
  -6   7  10        0.94        0.91      5.90 o 
  -5   7  10        2.39        0.16      3.61 o 
  -4   7  10       16.87       25.63      5.23 o 
  -3   7  10        5.45       13.69      4.74 o 
  -2   7  10       70.54       69.37      5.21 o 
  -1   7  10       13.97       13.98      4.15 o 
   0   7  10        1.67       10.69      3.64 o 
   1   7  10       75.90       77.49      7.33 o 
   2   7  10       16.81       14.26      5.74 o 
   3   7  10        4.35       10.04     13.04 o 
   4   7  10        5.84       18.73     16.21 o 
  -6   8  10        0.42       -4.83      4.83 o 
  -5   8  10       27.17       17.94      4.91 o 
  -4   8  10       66.05       65.71      7.01 o 
  -3   8  10        1.01        1.15      3.93 o 
  -2   8  10       53.07       49.83      5.25 o 
  -1   8  10        9.69       13.63      4.13 o 
   0   8  10        1.97        5.94      3.72 o 
   1   8  10       25.16       28.13      8.02 o 
   2   8  10        2.44       -0.28      6.63 o 
   3   8  10        4.60       -2.09      6.78 o 
  -3   9  10        6.36        6.17      6.37 o 
  -2   9  10       11.76        6.43      6.10 o 
  -1   9  10       18.37       31.73      9.64 o 
   0   9  10       21.46       22.10      6.34 o 
 -10   1  11       10.20       13.33     10.93 o 
  -9   1  11       11.40        4.41      8.43 o 
  -8   1  11       20.74       22.38      6.00 o 
  -7   1  11       92.56       88.81      7.46 o 
  -6   1  11        8.42       10.04      3.98 o 
  -5   1  11       83.67       83.85      9.47 o 
  -4   1  11      175.34      196.75     11.26 o 
  -3   1  11      221.14      226.67      9.33 o 
  -2   1  11      121.07      119.31      5.92 o 
  -1   1  11        0.04        7.39      3.32 o 
   0   1  11      148.70      143.92      7.02 o 
   1   1  11       16.78       12.05      3.94 o 
   2   1  11       14.77        8.07      3.95 o 
   3   1  11       34.46       39.70      5.68 o 
   4   1  11       29.51       23.29      4.86 o 
   5   1  11       16.51       18.66      6.78 o 
   6   1  11        0.13        2.38      4.94 o 
   7   1  11        3.81        7.08      9.77 o 
 -10   2  11        0.05       18.48     10.66 o 
  -9   2  11        1.39       -7.31      7.31 o 
  -8   2  11        0.06       -0.68      7.99 o 
  -7   2  11       34.32       21.06      5.81 o 
  -6   2  11       30.26       12.71      4.74 o 
  -5   2  11      110.52      103.63     11.70 o 
  -4   2  11        7.06       14.93      8.29 o 
  -3   2  11       59.19       56.01      7.18 o 
  -2   2  11       35.13       28.04      3.74 o 
  -1   2  11      128.10      129.23      6.45 o 
   0   2  11      200.15      195.62     13.76 o 
   1   2  11       58.02       66.12      5.01 o 
   2   2  11        0.00        2.80      3.41 o 
   3   2  11       14.55       16.95      4.46 o 
   4   2  11      148.94      122.55      7.90 o 
   5   2  11       78.38       50.67     12.90 o 
   6   2  11        2.57       -6.24      6.24 o 
  -9   3  11        4.48        9.15     15.09 o 
  -8   3  11       18.26       21.11      5.02 o 
  -7   3  11       27.63       29.22      6.38 o 
  -6   3  11       85.68       84.42      5.29 o 
  -5   3  11        6.17       10.91      4.99 o 
  -4   3  11      139.21      153.08     11.88 o 
  -3   3  11        7.44        9.23      3.70 o 
  -2   3  11       25.24       31.22      4.58 o 
  -1   3  11       52.32       54.87      5.32 o 
   0   3  11     1063.41     1140.78     23.99 o 
   1   3  11      248.34      296.71     17.40 o 
   2   3  11       18.92       11.00      3.95 o 
   3   3  11      112.39      113.13      7.86 o 
   4   3  11      242.31      240.91     10.25 o 
   5   3  11        9.53        5.97     16.19 o 
   6   3  11        7.62        8.35      8.13 o 
  -9   4  11        3.54        6.30      7.91 o 
  -8   4  11        8.06        3.82      4.05 o 
  -7   4  11        4.27        3.44      3.51 o 
  -6   4  11       12.70       12.13      5.67 o 
  -5   4  11       42.87       39.68      7.21 o 
  -4   4  11       47.73       49.92     17.94 o 
  -3   4  11       16.13       10.97      3.19 o 
  -2   4  11      125.35      140.27      6.76 o 
  -1   4  11      413.60      438.88     15.86 o 
   0   4  11       82.16       62.91      5.84 o 
   1   4  11       25.72       23.99      4.02 o 
   2   4  11        7.71       10.20      4.33 o 
   3   4  11       17.93       16.66      4.73 o 
   4   4  11       28.80       24.57     11.32 o 
   5   4  11        4.46       14.54     19.66 o 
   6   4  11        4.41        1.05      7.92 o 
  -8   5  11        1.51       -3.44      5.25 o 
  -7   5  11       12.57       14.53      3.95 o 
  -6   5  11       55.26       47.40      7.46 o 
  -5   5  11       32.12       22.64      3.86 o 
  -4   5  11       16.95       18.18      3.11 o 
  -3   5  11       42.98       32.00      6.02 o 
  -2   5  11        0.05       -0.10      2.94 o 
  -1   5  11        0.24       -0.36      3.96 o 
   0   5  11      258.22      255.27     10.51 o 
   1   5  11      131.38      114.82      8.66 o 
   2   5  11       19.04       17.86     10.82 o 
   3   5  11        0.56        0.58      3.88 o 
   4   5  11       92.18       84.89     17.64 o 
   5   5  11       17.46        7.19      8.53 o 
  -8   6  11        0.00       -5.03      5.27 o 
  -7   6  11        0.22       -0.48      4.86 o 
  -6   6  11       16.12       15.22      3.76 o 
  -5   6  11       37.97       36.40      4.29 o 
  -4   6  11        0.55       -0.54      2.95 o 
  -3   6  11       12.28       13.08      3.47 o 
  -2   6  11        8.21       14.50      3.43 o 
  -1   6  11       39.81       41.36      4.09 o 
   0   6  11        0.18        0.08      8.67 o 
   1   6  11       14.14       18.79      4.22 o 
   2   6  11        2.32        4.58      5.19 o 
   3   6  11       65.24       71.36      6.44 o 
   4   6  11       82.88      107.02      9.87 o 
  -7   7  11        1.12       -1.42      4.41 o 
  -6   7  11       40.32       34.19      5.51 o 
  -5   7  11       10.44       14.11      7.61 o 
  -4   7  11       83.79       58.40      4.90 o 
  -3   7  11       23.26       11.73      3.64 o 
  -2   7  11       18.99       26.12     10.12 o 
  -1   7  11        6.24        5.46      4.63 o 
   0   7  11        0.50       -3.19      8.35 o 
   1   7  11       25.51       18.22      9.55 o 
   2   7  11       18.67       21.05     22.56 o 
   3   7  11       10.41       -0.25      7.52 o 
  -5   8  11       62.45       54.61      6.03 o 
  -4   8  11        3.55        6.16      5.41 o 
  -3   8  11       60.85       61.24      4.94 o 
  -2   8  11       24.42       27.55      4.62 o 
  -1   8  11       12.40       13.54      5.73 o 
   0   8  11       49.16       48.29      5.84 o 
   1   8  11        1.09       -3.99      4.98 o 
   2   8  11        7.58        0.46      5.05 o 
 -10   0  12       24.00       45.56     13.19 o 
  -9   0  12       16.30       19.66     11.23 o 
  -8   0  12      555.39      639.91     29.58 o 
  -7   0  12      309.70      341.28     17.11 o 
  -6   0  12        1.20       10.69      8.26 o 
  -5   0  12       21.08       14.25      7.72 o 
  -4   0  12        7.46       13.72      7.25 o 
  -3   0  12      288.38      324.30     31.18 o 
  -2   0  12      224.02      229.88     37.09 o 
  -1   0  12      122.01       96.40     13.27 o 
   0   0  12        4.47       21.35      7.07 o 
   1   0  12      813.71      911.35     35.71 o 
   2   0  12      107.61      110.70     12.47 o 
   3   0  12      305.30      326.93     73.80 o 
   4   0  12        9.77       10.64      7.24 o 
   5   0  12       14.49       15.98      8.97 o 
   6   0  12        4.91       -0.59     10.81 o 
 -10   1  12        2.06      -14.55     14.55 o 
  -9   1  12      147.66      172.44     12.87 o 
  -8   1  12      255.18      273.62     12.17 o 
  -7   1  12        0.60       10.19      8.88 o 
  -6   1  12        4.97       10.74      4.96 o 
  -5   1  12        0.29       -4.33      4.72 o 
  -4   1  12       35.90       31.49      9.86 o 
  -3   1  12       55.59       55.66      5.96 o 
  -2   1  12        0.17       -1.80      2.89 o 
  -1   1  12        1.61        3.00      3.39 o 
   0   1  12      119.44      106.10      6.76 o 
   1   1  12        1.51       -0.79      3.21 o 
   2   1  12       40.67       42.59      5.14 o 
   3   1  12      190.40      195.53     16.16 o 
   4   1  12       82.78       74.73     12.55 o 
   5   1  12        7.11       11.33      5.56 o 
   6   1  12        7.95       11.55      7.54 o 
  -9   2  12        2.02       13.60      7.69 o 
  -8   2  12      186.89      190.36     16.39 o 
  -7   2  12        5.90        2.33      5.37 o 
  -6   2  12      126.21      132.63      9.01 o 
  -5   2  12       22.66       19.05      8.26 o 
  -4   2  12       68.31       62.88      4.54 o 
  -3   2  12        4.63        7.51      3.10 o 
  -2   2  12        0.18        1.07      3.31 o 
  -1   2  12       33.00       49.21      8.93 o 
   0   2  12        2.74        1.28      3.28 o 
   1   2  12      172.05      173.56      8.08 o 
   2   2  12       33.01       25.54      4.96 o 
   3   2  12       49.82       31.52      6.09 o 
   4   2  12        7.88        4.86      5.22 o 
   5   2  12        3.02       -5.76      5.76 o 
   6   2  12        0.23       12.82     20.49 o 
  -9   3  12       74.10       87.63     30.47 o 
  -8   3  12      194.06      194.56     12.24 o 
  -7   3  12       93.87      115.06      9.16 o 
  -6   3  12       59.31       47.40      6.43 o 
  -5   3  12      307.71      275.31      9.91 o 
  -4   3  12      223.86      193.88      8.30 o 
  -3   3  12       10.85        9.32      7.63 o 
  -2   3  12        3.91        1.33      4.36 o 
  -1   3  12       57.14       49.23      4.95 o 
   0   3  12      163.00      154.33      9.87 o 
   1   3  12       77.11       74.41      6.03 o 
   2   3  12        0.04        6.35     23.57 o 
   3   3  12       13.77        7.49      4.96 o 
   4   3  12       27.04       24.40      6.99 o 
   5   3  12        0.47        8.23      6.36 o 
   6   3  12        3.84        1.23      6.70 o 
  -9   4  12       13.70       20.55      8.50 o 
  -8   4  12        9.64        6.30      5.28 o 
  -7   4  12       27.03       35.78      5.21 o 
  -6   4  12       24.87       22.03      3.34 o 
  -5   4  12       32.77       26.65      5.44 o 
  -4   4  12       10.10        6.72      5.51 o 
  -3   4  12       10.39       19.80     10.83 o 
  -2   4  12       11.78        4.38      3.92 o 
  -1   4  12        0.40        3.10      4.24 o 
   0   4  12       14.40        4.25      3.74 o 
   1   4  12       13.32       19.03     10.55 o 
   2   4  12       11.67       25.41      5.66 o 
   3   4  12        1.06        6.90      5.48 o 
   4   4  12       12.12       22.38     15.64 o 
   5   4  12        0.98       10.10      6.04 o 
  -8   5  12        1.69       -6.21     10.96 o 
  -7   5  12        0.11       -1.07      6.39 o 
  -6   5  12        3.62       11.60      3.97 o 
  -5   5  12      129.38      126.35      6.44 o 
  -4   5  12       13.82       11.42      3.62 o 
  -3   5  12       70.32       74.32      4.79 o 
  -2   5  12      139.30      159.46      6.77 o 
  -1   5  12        7.01        5.40      5.99 o 
   0   5  12       19.27       17.20      5.09 o 
   1   5  12       15.03        9.72      7.90 o 
   2   5  12        8.05        2.12      3.42 o 
   3   5  12       44.47       48.05      7.45 o 
   4   5  12       62.43       57.46     10.53 o 
   5   5  12        5.97       10.70      8.22 o 
  -7   6  12       65.37       65.24      6.45 o 
  -6   6  12       12.72       15.27      4.06 o 
  -5   6  12        6.82        2.50      3.64 o 
  -4   6  12        6.71       10.79      3.88 o 
  -3   6  12        3.74        1.54      5.39 o 
  -2   6  12       99.49       97.74     11.32 o 
  -1   6  12       91.23       86.29      5.37 o 
   0   6  12       49.47       46.04      7.07 o 
   1   6  12       17.50       15.15      4.68 o 
   2   6  12       23.06       25.96      6.94 o 
   3   6  12        0.33       -7.80      9.37 o 
   4   6  12        0.83       -9.68     13.39 o 
  -6   7  12        2.16        5.08      5.68 o 
  -5   7  12        6.34       11.76      4.35 o 
  -4   7  12       18.35        6.14      7.90 o 
  -3   7  12        1.12       -1.47      4.80 o 
  -2   7  12       21.34       27.20      4.06 o 
  -1   7  12       21.85       20.03      5.45 o 
   0   7  12       11.89       -2.22      5.31 o 
   1   7  12       92.24       86.36      8.80 o 
   2   7  12       23.92       11.09      9.73 o 
   3   7  12       12.09       12.48      9.87 o 
  -4   8  12       22.07       29.56     12.46 o 
  -3   8  12       41.74       34.50     18.69 o 
  -2   8  12       19.27       23.36      5.57 o 
  -1   8  12       75.43       58.44      6.04 o 
   0   8  12        1.97        7.78      6.42 o 
   1   8  12        2.43       14.46      8.90 o 
  -9   1  13        3.41        2.35      9.83 o 
  -8   1  13        1.17       -6.01      6.01 o 
  -7   1  13       17.65        7.22     11.88 o 
  -6   1  13       10.61       18.97      5.99 o 
  -5   1  13      130.49      132.24      9.08 o 
  -4   1  13       42.02       38.90      2.91 o 
  -3   1  13        3.43       -2.22      3.73 o 
  -2   1  13       94.58       86.12      8.11 o 
  -1   1  13      409.82      435.25     15.49 o 
   0   1  13       57.84       59.44      5.67 o 
   1   1  13        7.66       17.94      6.28 o 
   2   1  13        0.71        4.80      4.44 o 
   3   1  13        8.65        3.14      6.38 o 
   4   1  13       12.29       18.86      8.17 o 
   5   1  13        1.55        8.61     14.55 o 
  -9   2  13       45.46       46.34     15.35 o 
  -8   2  13      148.39      139.02     10.06 o 
  -7   2  13       15.56       14.49     10.36 o 
  -6   2  13       29.50       28.05      5.81 o 
  -5   2  13       58.47       39.30      5.98 o 
  -4   2  13       68.46       73.36      8.11 o 
  -3   2  13      104.58      101.35      7.20 o 
  -2   2  13       40.77       37.31      7.30 o 
  -1   2  13        0.04        3.90      3.54 o 
   0   2  13       10.45        5.85      5.31 o 
   1   2  13       18.25        9.59      4.96 o 
   2   2  13       31.87       23.83      5.52 o 
   3   2  13       14.77       10.58      7.82 o 
   4   2  13        0.59        2.82     29.73 o 
   5   2  13        0.02       -0.65      7.02 o 
  -9   3  13       59.72       53.11     26.73 o 
  -8   3  13       13.40        6.54     11.26 o 
  -7   3  13        5.74        7.67      6.28 o 
  -6   3  13        0.01        1.07      5.68 o 
  -5   3  13       35.51       42.28      4.03 o 
  -4   3  13        6.04        9.91      4.16 o 
  -3   3  13        9.86       11.89      4.25 o 
  -2   3  13       70.34       65.16      5.85 o 
  -1   3  13      326.94      313.42     20.94 o 
   0   3  13       12.58       10.13      8.30 o 
   1   3  13        3.77        1.13      4.04 o 
   2   3  13       42.55       44.37      6.37 o 
   3   3  13        6.63        7.59      6.07 o 
   4   3  13        6.64       21.42      5.77 o 
   5   3  13        1.28        3.18     12.47 o 
  -8   4  13       73.55       70.34     12.00 o 
  -7   4  13        0.04        9.40      7.36 o 
  -6   4  13       68.10       69.47      5.41 o 
  -5   4  13        0.89        7.07      3.80 o 
  -4   4  13       32.62       35.15      4.72 o 
  -3   4  13       22.51       16.46      4.73 o 
  -2   4  13        0.82        8.41      4.64 o 
  -1   4  13       28.16       28.41      5.74 o 
   0   4  13      248.83      254.04     27.12 o 
   1   4  13        6.23       11.68      5.17 o 
   2   4  13        4.45       15.62      5.83 o 
   3   4  13        6.01        9.92     10.95 o 
   4   4  13        9.81        4.52      5.69 o 
  -8   5  13        7.44       24.48     12.40 o 
  -7   5  13       19.29        3.27      6.62 o 
  -6   5  13       24.47       29.02      4.73 o 
  -5   5  13       16.09       18.08      4.15 o 
  -4   5  13       35.98       43.80      4.63 o 
  -3   5  13        8.19       13.25      6.40 o 
  -2   5  13       24.22       24.45      7.58 o 
  -1   5  13       60.47       63.14     12.95 o 
   0   5  13       52.59       60.15      6.59 o 
   1   5  13       36.54       31.95      6.78 o 
   2   5  13       12.23       10.17      8.28 o 
   3   5  13       49.63       73.83     39.18 o 
   4   5  13       70.01       79.33      8.28 o 
  -7   6  13       38.98       44.94      7.94 o 
  -6   6  13        1.31        4.11      4.64 o 
  -5   6  13        7.50        4.05      4.16 o 
  -4   6  13        0.00        2.86      3.58 o 
  -3   6  13       15.69       11.13      4.98 o 
  -2   6  13        0.99        6.82      4.26 o 
  -1   6  13        0.14        2.89      4.70 o 
   0   6  13       14.50       12.70      4.92 o 
   1   6  13        3.09        7.08      5.83 o 
   2   6  13       63.97       60.13     17.71 o 
   3   6  13        1.45        6.15      9.25 o 
  -5   7  13        0.21       -4.04      4.45 o 
  -4   7  13        2.47       -1.64      8.00 o 
  -3   7  13        9.72        0.88      3.70 o 
  -2   7  13       30.53       20.75      5.73 o 
  -1   7  13        2.48        6.86      4.23 o 
   0   7  13       21.35       17.43      7.24 o 
   1   7  13        5.69      -14.18     20.34 o 
   2   7  13       91.51       98.29     12.30 o 
  -3   8  13       36.19       23.28     11.72 o 
  -2   8  13        0.23       -3.56      5.91 o 
  -1   8  13       53.59       46.97     10.42 o 
  -9   0  14        0.25        8.26     18.35 o 
  -8   0  14       41.39       35.64     11.94 o 
  -7   0  14       31.46       48.23     10.16 o 
  -6   0  14        0.23       22.57      8.32 o 
  -5   0  14        1.25       10.04      8.97 o 
  -4   0  14       45.99       42.65      4.75 o 
  -3   0  14       63.57       68.74     15.77 o 
  -2   0  14        1.81       10.53      7.75 o 
  -1   0  14       48.15       35.46      6.21 o 
   0   0  14       25.41       24.69      8.38 o 
   1   0  14      100.34      116.58     15.44 o 
   2   0  14       32.25       56.95     10.66 o 
   3   0  14        2.03        6.75      8.79 o 
   4   0  14        5.48        2.38      8.91 o 
   5   0  14       79.95       96.93     14.85 o 
  -9   1  14       19.50       30.30     20.73 o 
  -8   1  14       59.12       51.56      9.11 o 
  -7   1  14       11.72       11.96      6.66 o 
  -6   1  14        4.33        2.32      5.32 o 
  -5   1  14      101.93      116.29      9.66 o 
  -4   1  14       10.50       12.43      2.70 o 
  -3   1  14       45.06       37.53      4.29 o 
  -2   1  14     1141.76     1277.54     33.84 o 
  -1   1  14      970.94     1089.01     29.71 o 
   0   1  14       50.28       28.87      7.47 o 
   1   1  14        7.48        8.20      5.28 o 
   2   1  14       56.62       46.84      6.04 o 
   3   1  14        2.07        4.72      6.42 o 
   4   1  14        0.01       -1.52     13.66 o 
   5   1  14        0.00        8.40      8.50 o 
  -9   2  14        6.70       18.70     10.01 o 
  -8   2  14       59.59       73.38     25.57 o 
  -7   2  14       25.18       19.06     22.57 o 
  -6   2  14       32.72       15.98      6.29 o 
  -5   2  14      277.01      294.29     17.49 o 
  -4   2  14      363.53      383.83     13.58 o 
  -3   2  14        0.02       12.50      4.25 o 
  -2   2  14       45.48       57.81      5.69 o 
  -1   2  14      295.97      307.16     12.68 o 
   0   2  14        6.08        2.62      4.17 o 
   1   2  14       38.68       61.58      6.28 o 
   2   2  14        8.71        3.41      6.52 o 
   3   2  14        2.65        5.68      8.59 o 
   4   2  14        2.70        0.43      6.70 o 
   5   2  14        7.34       -0.59      8.02 o 
  -8   3  14       11.55       20.40     13.06 o 
  -7   3  14       54.22       54.88     17.55 o 
  -6   3  14       32.45       38.19      7.23 o 
  -5   3  14        3.97        0.29      3.59 o 
  -4   3  14        7.05        8.85      3.99 o 
  -3   3  14       15.41       11.32      5.89 o 
  -2   3  14       39.96       46.54     11.44 o 
  -1   3  14       45.91       41.60      5.16 o 
   0   3  14        0.00        6.26      5.47 o 
   1   3  14        0.03       14.55      7.21 o 
   2   3  14        1.90       -3.42      4.97 o 
   3   3  14        3.14       -6.93      6.93 o 
   4   3  14        0.17       -8.24      8.24 o 
  -8   4  14        4.67        5.10     11.76 o 
  -7   4  14       13.84       18.57      8.12 o 
  -6   4  14        0.21       -0.05      3.34 o 
  -5   4  14      360.98      365.57     17.61 o 
  -4   4  14      213.91      195.84      9.40 o 
  -3   4  14        6.81       10.78      4.23 o 
  -2   4  14       15.33       16.88      4.91 o 
  -1   4  14       36.39       42.11      5.47 o 
   0   4  14        3.58       -1.62      4.53 o 
   1   4  14        0.82       -1.36      4.60 o 
   2   4  14        9.17       -0.37      7.64 o 
   3   4  14        3.23       20.70      7.63 o 
   4   4  14        0.02       -7.97      7.97 o 
  -7   5  14        9.32        0.18      5.42 o 
  -6   5  14       15.17       11.41      5.35 o 
  -5   5  14       10.96        8.80      5.50 o 
  -4   5  14        2.38        2.50      4.82 o 
  -3   5  14        0.08        0.00      3.96 o 
  -2   5  14        5.85       15.06      4.74 o 
  -1   5  14        1.87       -2.47      4.85 o 
   0   5  14       31.37       31.17      5.16 o 
   1   5  14       29.51       40.02     33.45 o 
   2   5  14       29.51       32.59      9.16 o 
   3   5  14        2.60       16.08      8.01 o 
  -6   6  14        1.01        3.95      4.82 o 
  -5   6  14       57.62       54.74      6.71 o 
  -4   6  14       49.02       62.49     10.05 o 
  -3   6  14        2.88       -0.06      7.10 o 
  -2   6  14       26.94       28.45      5.34 o 
  -1   6  14       68.95       75.89      7.78 o 
   0   6  14       70.20       83.85     33.14 o 
   1   6  14       11.40       17.74      6.32 o 
   2   6  14       25.47       22.61      7.89 o 
  -4   7  14       13.95       19.29      5.84 o 
  -3   7  14        4.51       -1.98      4.65 o 
  -2   7  14       23.82       25.89      6.51 o 
  -1   7  14       54.49       61.40      6.93 o 
   0   7  14        0.36       15.19     14.28 o 
  -9   1  15       27.84       30.99     14.46 o 
  -8   1  15       27.66       36.38     30.62 o 
  -7   1  15        7.17        9.24      9.44 o 
  -6   1  15        2.73        6.56      5.90 o 
  -5   1  15        7.13        8.00      6.94 o 
  -4   1  15       16.01       14.42      5.08 o 
  -3   1  15       86.74       85.75      5.89 o 
  -2   1  15       51.64       46.24      7.42 o 
  -1   1  15       16.36       18.42      4.94 o 
   0   1  15        0.91        0.36      4.02 o 
   1   1  15       53.96       41.45      6.71 o 
   2   1  15       11.85       -2.21      6.39 o 
   3   1  15        1.07        1.96      8.01 o 
   4   1  15        0.47       -1.49      7.58 o 
  -8   2  15       28.83       32.82     16.13 o 
  -7   2  15        0.06        2.87      5.51 o 
  -6   2  15       40.55       13.53      6.50 o 
  -5   2  15       67.39       61.18      9.50 o 
  -4   2  15       18.50       15.98      4.66 o 
  -3   2  15        8.83        8.91      5.11 o 
  -2   2  15      121.26      112.98      7.86 o 
  -1   2  15       98.01       78.83      7.30 o 
   0   2  15       60.11       53.35      6.73 o 
   1   2  15       47.30       51.63      7.18 o 
   2   2  15        2.04       10.01     26.88 o 
   3   2  15        7.70       12.62      9.88 o 
   4   2  15        0.18        0.76      6.92 o 
  -8   3  15      105.10      135.82     18.81 o 
  -7   3  15        0.14       11.13     10.37 o 
  -6   3  15        2.99        3.28      7.11 o 
  -5   3  15        0.06       10.26      5.94 o 
  -4   3  15        1.73       -4.24      4.24 o 
  -3   3  15       18.01       24.21      5.42 o 
  -2   3  15        5.87       10.61      4.96 o 
  -1   3  15       14.30       13.26      6.47 o 
   0   3  15       13.89        7.73      4.74 o 
   1   3  15        0.10      -13.60     17.76 o 
   2   3  15        0.94       10.04      7.28 o 
   3   3  15        0.15       -9.30      9.30 o 
  -7   4  15        7.56        9.11     10.67 o 
  -6   4  15        7.87       22.40      9.11 o 
  -5   4  15        4.80        9.90      5.67 o 
  -4   4  15       61.14       45.80     13.48 o 
  -3   4  15       21.42       20.42      6.40 o 
  -2   4  15       10.33        2.87      5.19 o 
  -1   4  15        0.91        7.88      7.60 o 
   0   4  15       12.55       13.11     10.66 o 
   1   4  15        0.23       -1.95     39.98 o 
   2   4  15       27.25       59.75     10.80 o 
   3   4  15        5.87        5.77     14.63 o 
  -6   5  15        0.01        6.30     11.58 o 
  -5   5  15       23.08       22.81     10.72 o 
  -4   5  15       23.13       33.48      7.13 o 
  -3   5  15        0.96        4.39      7.66 o 
  -2   5  15        2.70        7.22      4.82 o 
  -1   5  15        0.21       11.67      5.91 o 
   0   5  15        0.76       -1.81      6.26 o 
   1   5  15        8.86        5.14     12.83 o 
   2   5  15        6.28       -1.76      7.84 o 
  -5   6  15       14.07       15.74      9.21 o 
  -4   6  15        0.64        6.24      5.69 o 
  -3   6  15        0.42        5.85      5.09 o 
  -2   6  15        0.19       -6.49      6.49 o 
  -1   6  15        1.64        0.91      5.86 o 
   0   6  15        0.00       -6.15      7.40 o 
   1   6  15        0.48       -4.54      7.40 o 
  -8   0  16        6.26       26.19     17.94 o 
  -7   0  16       75.83       81.73     20.73 o 
  -6   0  16      114.14      140.88     26.61 o 
  -5   0  16        9.69       24.95     11.23 o 
  -4   0  16       37.47       38.61      6.06 o 
  -3   0  16      250.86      255.31     15.16 o 
  -2   0  16      853.48      923.42     37.32 o 
  -1   0  16      372.49      431.41     21.90 o 
   0   0  16       86.56       86.27     10.70 o 
   1   0  16      123.24      120.86     12.87 o 
   2   0  16      107.44      104.77     15.44 o 
   3   0  16      110.32      -56.37     87.07 o 
  -8   1  16        4.42      -11.91     11.91 o 
  -7   1  16       21.47        4.57     11.26 o 
  -6   1  16       14.45       24.29     17.22 o 
  -5   1  16       52.38       70.13      8.87 o 
  -4   1  16        8.31        6.76      3.38 o 
  -3   1  16        8.38        5.32      9.79 o 
  -2   1  16       64.80       53.30      6.10 o 
  -1   1  16       86.15       87.18      7.54 o 
   0   1  16       20.37       18.66      6.33 o 
   1   1  16       54.69       36.67     12.18 o 
   2   1  16       27.98       19.86      8.00 o 
   3   1  16        7.45       -2.52     64.32 o 
  -8   2  16        0.32        1.52     12.24 o 
  -7   2  16        6.30        0.12     15.12 o 
  -6   2  16       22.79       27.67     11.73 o 
  -5   2  16        0.31       -7.10      7.10 o 
  -4   2  16       69.98       67.27     11.82 o 
  -3   2  16        0.95       -3.61      7.54 o 
  -2   2  16       81.23       82.51      8.75 o 
  -1   2  16       78.76       87.44      7.83 o 
   0   2  16        2.65      -14.84     29.38 o 
   1   2  16        0.48        6.99      4.88 o 
   2   2  16       37.86       42.87      8.78 o 
   3   2  16       48.96       40.11     17.88 o 
  -7   3  16       75.73       73.37     15.14 o 
  -6   3  16        1.50       -0.46     32.99 o 
  -5   3  16        1.92       -1.48     15.47 o 
  -4   3  16       61.72       73.63     17.14 o 
  -3   3  16       40.29       39.35      6.50 o 
  -2   3  16        6.25       10.23      5.60 o 
  -1   3  16        2.25       16.17      5.88 o 
   0   3  16        2.10        3.79      5.67 o 
   1   3  16       13.24        7.44      6.10 o 
   2   3  16       36.29       38.93     12.31 o 
  -7   4  16       14.26       17.89     13.96 o 
  -6   4  16       44.40       50.58     19.84 o 
  -5   4  16        1.24        0.04      5.65 o 
  -4   4  16        1.63        1.91     15.09 o 
  -3   4  16       15.64        5.51      7.69 o 
  -2   4  16       46.81       61.00      6.92 o 
  -1   4  16        2.18        3.62      5.82 o 
   0   4  16        2.88       -1.66      7.45 o 
   1   4  16        0.31        6.81     51.14 o 
   2   4  16       35.57       29.58     10.34 o 
  -6   5  16        0.46        4.28     18.74 o 
  -5   5  16        3.67        2.24      6.50 o 
  -4   5  16        5.13        6.87      7.39 o 
  -3   5  16       12.71       14.79      6.86 o 
  -2   5  16       12.41       12.32      6.39 o 
  -1   5  16        0.13        0.00      5.92 o 
   0   5  16       19.15       20.12      6.49 o 
   1   5  16       14.72       14.00      9.89 o 
  -4   6  16       13.97       10.64      7.26 o 
  -3   6  16        4.24       -0.08      5.43 o 
  -2   6  16      115.76      128.09     19.60 o 
  -1   6  16       14.04       20.02      7.70 o 
  -7   1  17        0.43       11.36     22.84 o 
  -6   1  17       11.74       20.62     11.96 o 
  -5   1  17        8.96       18.05     11.74 o 
  -4   1  17        3.82        6.23      4.18 o 
  -3   1  17        0.20       -3.81      4.76 o 
  -2   1  17       17.38       12.89      5.19 o 
  -1   1  17       47.88       69.56      8.89 o 
   0   1  17        1.91        1.80      7.05 o 
   1   1  17       17.53        9.69      7.09 o 
   2   1  17        3.88        3.98      6.58 o 
  -7   2  17        0.01       -6.66     11.40 o 
  -6   2  17        5.61       16.82     16.66 o 
  -5   2  17        0.15        0.61      8.23 o 
  -4   2  17       17.13       12.50      6.86 o 
  -3   2  17      187.42      174.87     13.24 o 
  -2   2  17       87.48       88.63     12.18 o 
  -1   2  17        6.72       16.46     13.79 o 
   0   2  17       12.10       10.83      5.79 o 
   1   2  17       33.73       24.18     10.10 o 
   2   2  17       15.75        1.48     18.12 o 
  -6   3  17       24.36       24.80     12.77 o 
  -5   3  17        0.63       -4.38      4.38 o 
  -4   3  17        3.22        0.58     17.16 o 
  -3   3  17        5.10        6.59     10.13 o 
  -2   3  17        7.74        9.01      6.24 o 
  -1   3  17       15.68        9.13      6.18 o 
   0   3  17        5.29        4.23      7.79 o 
   1   3  17       19.64        8.92      7.53 o 
  -6   4  17        1.42       15.21     17.58 o 
  -5   4  17       14.00        8.07     11.21 o 
  -4   4  17        6.59       12.47      7.50 o 
  -3   4  17       40.08       62.49      9.75 o 
  -2   4  17       15.37       35.64      7.60 o 
  -1   4  17       15.97       25.05      7.23 o 
   0   4  17       31.91       26.42      7.53 o 
  -4   5  17       14.43       15.22      7.44 o 
  -3   5  17       27.65       30.05      9.24 o 
  -2   5  17        0.56        4.70      7.63 o 
  -1   5  17        0.19        3.62     13.63 o 
  -6   0  18        0.88       15.98     17.70 o 
  -5   0  18       17.39       41.69     18.59 o 
  -4   0  18        9.64        4.22      6.00 o 
  -3   0  18       23.64       21.92      8.91 o 
  -2   0  18       22.92       25.42     10.10 o 
  -1   0  18        3.39       26.67     10.10 o 
   0   0  18       31.70       -4.22     11.40 o 
   1   0  18        8.13       15.98     13.07 o 
  -6   1  18       79.90       64.14     13.37 o 
  -5   1  18       15.23        6.87     20.13 o 
  -4   1  18        1.84        7.33      4.39 o 
  -3   1  18        6.29       -4.71     10.36 o 
  -2   1  18      101.90       85.67      8.76 o 
  -1   1  18        3.19       11.49      7.30 o 
   0   1  18       38.63       48.62     18.74 o 
   1   1  18        6.52       11.32     13.99 o 
  -6   2  18        0.01       -3.10     12.76 o 
  -5   2  18        5.64       35.40     12.43 o 
  -4   2  18       45.92       44.08     16.93 o 
  -3   2  18       76.95       70.50      7.83 o 
  -2   2  18       98.65       87.44     28.21 o 
  -1   2  18       32.90       22.78      8.99 o 
   0   2  18       13.68       22.57     18.98 o 
  -5   3  18       69.52       74.31     14.95 o 
  -4   3  18       20.75       17.21     17.52 o 
  -3   3  18        6.50       19.27     16.60 o 
  -2   3  18       71.45       62.96     15.18 o 
  -1   3  18       15.11       10.11     10.66 o 
   0   3  18       23.66       43.19      9.59 o 
  -4   4  18        0.21        4.65      7.74 o 
  -3   4  18       29.00       28.71     10.72 o 
  -2   4  18       22.07       19.38      7.95 o 
  -5   1  19        4.46        4.45     13.02 o 
  -4   1  19        4.82       -8.07     11.36 o 
  -3   1  19       13.14       -1.14     11.78 o 
  -2   1  19        1.96       13.34     12.50 o 
  -1   1  19        3.11        9.57      9.98 o 
  -4   2  19       58.09       83.15     15.28 o 
  -3   2  19       10.10       10.71     12.14 o 
  -2   2  19       11.96        6.13     14.22 o 
                                                 
